# Supplementary material for: A new understanding and evaluation of food sustainability in six different food systems in Kenya and Bolivia
Source: Sci Rep. 2020 Nov 5;10:19145. doi: 10.1038/s41598-020-76284-y (PMC7645737; doi:10.1038/s41598-020-76284-y)
Supplement: Supplementary file 2 — Supplementary material 2 (XLSX 128 kb) [file 41598_2020_76284_MOESM2_ESM.xlsx]

## Sheet: Title page
A new understanding and evaluation of food sustainability in six different food systems in Kenya and Bolivia
Johanna Jacobi*1,2
Stellah Mukhovi3
Aymara Llanque1
Markus Giger1
Adriana Bessa4
Christophe Golay4
Chinwe Ifejika Speranza2
Veronica Mwangi3
Horacio Augstburger1
Elisabeth Buergi-Bonanomi1
Tobias Haller5
Boniface P. Kiteme6
José M.F. Delgado Burgoa7
Theresa Tribaldos1
Stephan Rist1,2,8
1Centre for Development and Environment, University of Bern, Switzerland
2Institute of Geography, University of Bern, Switzerland
3Department of Geography and Environmental Studies, University of Nairobi, Kenya
4Geneva Academy of International Humanitarian Law and Human Rights, Geneva, Switzerland
5Institute of Social Anthropology, University of Bern, Switzerland
6Centre for Training and Integrated Research in Arid and Semi-arid Land Development, Nanyuki, Kenya
7Comunidad Pluricultural Andino-Amazónica para la Sustentabilidad, Cochabamba, Bolivia
8UNESCO Chair on Natural and Cultural Heritage and Sustainable Mountain Development, University of Bern, Switzerland.
*Correspondence: Johanna.jacobi@cde.unibe.ch

## Sheet: Data sources
Data sources
Ameso, E. A. et al. Pastoral Resilience among the Maasai Pastoralists of Laikipia County, Kenya. Land 7, 78 (2018).
Augstburger, H. Food systems can do more than "just" produce food: Agroecosystem service capacity approach - the method and empirial applications in Bolivia and Kenya. (University of Bern, Bern 2019).
Augstburger, H., J, J., Schwilch, G. & Rist, S. Agroecosystem Service Capacity Index – A methodological approach. Landscape Online 64, 1-48 (2018).
Augstburger, H. & Rist, S. Assessing the capacity of three Bolivian food systems to provide farm-based agroecosystem services. J. Land Use Sci., 1-30 (2019)
Bascopé Zanabria, R., Bickel, U. & Jacobi, J. Plaguicidas químicos usados en el cultivo de soya en el Departamento de Santa Cruz, Bolivia: riesgos para la salud humana y toxicidad ambiental. Acta Nova (accepted for publication).
Bascopé Zanabria, R. Evaluacion del desempeño ambiental e tres sistemas alimentarios en base a los impactos ambientales que estos generan (Universidad Mayor de San Simon, Cochabamba, in preparation).
Catacora Vargas, G. Agrobiodiversidad en Sistemas Alimentarios Agroindustrial, Indígena y Agroecológico en tres Municipios de Santa Cruz, Bolivia (Universidad Mayor de San Simón, Cochabamba, 2016).
Catacora Vargas, G. Seguridad Alimentaria y Derecho a la Alimentación - Resultados de una Evaluación Exploratoria entre Actores de Sistemas Alimentarios Agroecológico, Indígena y Agroindustrial en el Departamento de Santa Cruz, Bolivia (Universidad Mayor de San Simón, Cochabamba, 2017).
FAO. The State of Food Insecurity in the World: Strenghtening the Enabling Environment for Food Security and Nutrition (Food and Agriculture Organization of the united Nation, Rome, 2014).
Hertkorn, M. “Food that makes you strong”: Implicit and explicit knowledge in the food sustainability framework. Working Paper No. 4 (University of Bern, Bern, 2017).
Käser, F. Ethnography of Peasant Engagement in Food Systems (University of Bern, Bern, 2018).
Langenegger, R. & Thurnherr, R. Pachamama in der Agrarindustrie: Über das Zusammentreffen eines andinen Glaubens und industrieller Landwirtschaft. Working Paper No. 5 (University of Bern, Bern, 2017).
Llanque, A. Laberintos Alimentarios: Transformaciones en la interaccion de los sistemas alimentarios agroindustrial, indigena y agroecologico desde las perspectivas de la pequeña produccion agricola, cado del Municipio de Cabezas del Departamento de Santa Cruz (Instituto Internacional de Integración de la Organización Convenio Andrés Bello, La Paz, 2019).
Mwangi, V. Benefits, Food Security, Poverty Reduction: An Assessment of Wheat, Beef and Dairy Value Chains in North West Mt Kenya (University of Nairobi, Nairobi, 2020).
Mutea, E. et al. Livelihoods and Food Security Among Rural Households in the North-Western Mount Kenya Region. Front. Sust. Food Syst. 3, 98 (2019).
Ngutu, M. et al. The Actors, Rules and Regulations Linked to Export Horticulture Production and Access to Land and Water as Common Pool Resources in Laikipia County, Northwest Mount Kenya. Land 7, 110 (2018).
Ogolla, A. Actors' perceptions of health risks and effects related to food system activities in North-West Mt. Kenya region (University of Nairobi, Nairobi 2018).
Pomacosi Andrade, D. Percepciones de los actores sociales sobre la situación de seguridad alimentaria nutricional y soberanía alimentaria para el saber alimentarse, en los sistemas alimentarios indígena, agroecológico, agroindustrial (Universidad Mayor de San Simón, Cochabamba, 2016).
Pozo, C. Impacto de las cadenas de valor y sus interrelaciones de los sistemas alimentarios agroindustrial, agroecológico e indígena campesino en su relación con la desigualdad y pobreza (Universidad Mayo de San Simón, Cochabamba, in preparation).
Streiff, D. The impact of coexisting food systems on the livelihood of households within the Mount Kenya Region and on their status of food (in)security M. A. thesis, Universität Bern, (2018).
Toledo, F. El Sistema Alimentario Agroecologico y los Medios de Vida de sus Actores (Universidad Autonoma Gabriel René Moreno, Santa Cruz de la Sierra, 2016).
Wakuyu, J. Effects of different food systems on agro-biodiversity in North-West Mount Kenya (University of Nairobi, Nairobi, 2018).

## Sheet: 1. Food Security KEN
Food security Kenya			Rating criteria
Food system activity	Indicators	Methods/source	0 (inexistent)	1 (little)	2 (considerable)	3 (very much)	4 (optimal)	Results K1 (narrative)	Results K2 (narrative)	Results K3 (narrative)	Rating K1	Rating K2	Rating K3	Median K1	Median K2	Median K3
Production	Acess to land (permanency of ownership and user rights from the point fo view of food system actors )	Short survey (N=296: 8 input suppliers, 192 producers, 13 processors, 29 distributors, 33 retailers, 21 key informants) on costs and benefits, and food security along K2- value chains (wheat, beef and dairy) in the frame of a value chain analysis (Mwangi, 2020)	Low security of access and tenure	<25%	25%<50%	50%<75%	High security of access and tenure	In most cases, land is privately owned and tenure is secured. Large scale farmers have on average 1560 ha. 97% of the land is owned while 3% is hired. Highest land holding size is 4480 ha and lowest is 80 ha.	In most cases, land is privately owned and tenure is secured (50 of 58 smallholder farmers). Wheat production occupied 35% of land held by small holders. They produced an average 2,1 bags per ha. Average selling price was KES 2,600 per bag. Wheat production occupied on average 26% of cultivable land held by large scale farmers. They produced on average 6,8 bags per ha sold at an average price of …	In most cases, land is privately owned and tenure is secured. For pastoralist land is collective. User rights are securised by the law. Small holders have on average 3,5 ha of land which is owed either by purchase or inheritance. Minimum land holding size was 0,6 acres and maximum 8 ha.	4	3	3	1	2	3
	Access to water for production (from the point of view of the respective food system actors)	Short survey (N=296: 8 input suppliers, 192 producers, 13 processors, 29 distributors, 33 retailers, 21 key informants) on costs and benefits, and food security along K2- value chains (wheat, beef and dairy) in the frame of a value chain analysis (Mwangi, 2020); participant obwervation in one village (Käser, 2018)	Inadequate access to water for production	<25%	25%<50%	50%<75%	adequate access to water for production	Although land is mainly privately own river riparian is a public land and access is allowed. However access to water is a problem for most of farmers whose land is remote from water sources. Those who depend on water projects if available are open to their participation. Water use is regulated by the government.	Although land is mainly privately owned, river riparian is a public land and access is allowed. However, access to water is a problem for most farmers whose land is remote from water sources. Water use is regulated by the gouvernment.	Although land is mainly privately owned. The river riparian is public land and access is allowed. However access to water is a problem for most farmers whose land is remote from water sources. Water use is regulated by the government. About 60 % of farmers have no effective access to irrigation.	3	2	2	3.5	2.5	2.5
Processing and storage	Capacity the food system has to process food (estimated share of food products processsed)	Participant observation in one village (Käser 2018), 40 semi-structured interviews (Ngutu 2018); 50 semi-structured interviews and 3 focus group discussions (Ameso et al., 2018)	Food system has no capacity to process food	<25%	25%<50%	50%<75%	>75% Food system has high capacity to process food	Laborers are not allowed to carry home any produce that is grown within the farm and therefore do not consider the produce from the industrial farm-employment as part of their household food basket (Ngutu 2018).	Most food products in this food system are processed before local consumption (i.e. maize, wheat). Processing can enhance the shelf life, the hygienic standards and fortification. It can increase the nutrition level of the product. Processing increases the price and the value of produce. Small producers sell to midle men that bring and sell it to the processors (Ameso 2018).	Smallholders consume food that is processed. Locally produced food such as maize and cereals are processed locally in so called posho mills. People can buy the service of milling or sell their crops to the posho mill from whom they buy processed produce later on. Meat is generally bought from butchers that have the meat from slaughterhouses who get animals from smallholders or pastoralist markets…	0	3	3	0	2.5	2
	Capacity to store food (estimated share of food produced that can be stored in the food ssytem)	Participant observation in one village (Käser 2018), 40 semi-structured interviews (Ngutu 2018); 50 semi-structured interviews and 3 focus group discussions (Ameso et al., 2018)	The food system has no capacity to store the produce	<25%	25%<50%	50%<75%	>75% The food system has a high capacity to store the produce	The produce is perishable and cannot be stored more than one year (Ngutu 2018)	The problem of storage in K2 is lower than the other food systems, because their product are immediately destinated to the national market. Pastoralists have a lot of storage strategies, but their produce cannot be stored more than 20 days. Lifestock can be seen as a mobile storage. Some families take their herd to cooler places to family relatives during unfavorable seasons (Ameso 2018)	Storage is a challenge in the area, especially for small scale farmers. Most farmers do not have storage facilies such as a ventilated rooms with appropriate temperatures and humididy conditions to keep their produce for longer periods. Some produce can be stored for longer period (i.e. maize, wheat). Farmers do not store their product for a long period. Price fluctuations are an important factor…	0	2	1
Retail and trade	Availability of food at affordable prices, incl. price volatility	Short survey in K 2 (N=296: 8 input suppliers, 192 producers, 13 processors, 29 distributors, 33 retailers, 21 key informants) on costs and benefits, and food security along K2- value chains (wheat, beef and dairy) in the frame of a value chain analysis (Mwangi 2020); 40 semi-structured interviews in K1 (Ngutu, 2018). Participant observation in one village (Käser, 2018).	High volatility and low affordability endangering access to food for poor consumers	Medium to high price volatility and low affordability	Medium price volatility and affordability	Low to medium price volatility and high affordability	Stable and affordable prices throughout distribution channels	Inflation rates and hiking food prices are not proportional to the income from wages earned. Especially with the November-December 2016 and January to February 2017 drought food prices do not vary according to the socio-economic status of the buyer. Products from K1 production are not targeted to local or national markets (Ngutu 2018).	There are price differences between processed (100 KES/l) or unprocessed milk (60 KES/l). Processed milk can reach many consumers at the national level in particular the urban market. A share of milk is sold in local shops. Milk prices are very volatile. Price pattern follows dry-wet season pattern. Prices for wheat and milk differentiated by type of end product: Different prices for different wh…	Food prices are affordable to the majority of K3 people. Processing scale can affect the final price of the product on local market. Infrastructure has increased and thus, transportation and storage for livestock inputs have improved. However, most households cannot afford the price of milk and beef products. Other food is affordable to the majority of households.	0	2	3	0	2	3
Consumption	Share of locally produced food in the food system	77 interviews: 25 smallholders; 20 pastoralists, 5 managers of horticultural companies; 5 retailers/middlemen, 3 wholesalers, and 5 restaurants; 14 organizations that deal with resilience building and risk mitigation (NGOs, a nutritional health expert, representatives of the national and county governments of Laikipia and Meru, relevant ministries, and research organizations) (Jacobi et al., 2018…	No locally produced food; high dependency on purchased food and/or subsidies	<25% of locally produced food; dependency on purchased food and/or subsidies	>25<50% of locally produced food; medium dependency on purchased food and/or subsidies	>50<75% of locally produced food; low dependency on purchased food and/or subsidies	>75% of locally produced food; no dependency on purchased food and/or subsidies	Consumers of K1 produce are in Europe; K1 produce is rarely consumed locally.	Everything apart from meat and milk is brought from outside (Ameso et al., 2018).	79% of the food consumed is produced locally, 21% is external to the Mount Kenya region. Many local produce are directly consumed by small scale farmers withouth processing (i.e. vegetable, fruit, milk, potatoes, etc..). There is a number of food product that need to be processed before local consumption (i.e. maize, wheat). Processing can enhance the shelf life, the hygienic standards and fortif…	1	1	4	1	2	4
	Ability to provide food to food system actors, e.g. availability incl. exchange, issues with stability and utilizaiton, if any	Participant observation in one village (Käser, 2018), 40 semi-structured interviews (Ngutu et al., 2018) 50 semi-structured interviews and 3 focus group discussions (Ameso et al., 2018)	No ability to provide food to food system actors	Low to medium ability to provide food to food system actors	Medium ability to provide food to food system actors	Medium to high ability to provide food to food system actors	High ability to provide food to food system actors	Produce is exclusively for external consumers. Produce in UK supermarkets is relatively cheap (Ngutu, 2018)	Most food produced is consumed in the cities, a small share of flour and beer is exported. A considerable amount of meat and milk goes to K3 (Ameso 2018)	Locally grown food is sold to middlemen who sell the food within Kenya. As such, it reaches Kenyan cities as well. Moreover, food is exchanged based on reciprocity with family members living in cities and not growing food by themselves (Käser 2018).	1	3	4
	Capacity of the food system to fulfil the perceptions of a “good diet”	32 semi-structured Interviews (Hertkorn, 2017); 40 semi-structured interviews (Ngutu et al., 2018)	No capacity of the food system to fulfil the perceptions of a “good diet”: Nobody perceives a high capacity of the food system to fulfil the perceptions of a “good diet”	<25% perceive a high capacity of the food system to fulfil the perceptions of a “good diet”	25%<50% perceive a high capacity of the food system to fulfil the perceptions of a “good diet”	50%<75% perceive a high capacity of the food system to fulfil the perceptions of a “good diet”	>75% perceive a high capacity of the food system to fulfil the perceptions of a “good diet”	The food sold is unripe (e.g. baby maize) so it is not considered as a 'good diet' by the workers (Ngutu 2018).	People perceive as "good food" "what makes you strong", "what gives energy", "well mixed food" therefore 'traditional food' is percieved as a good diet - however respondents perceive the use of chemicals to lowering the quality of the local produce. "Sifted" food (white flour, white sugar etc.) are not considered "good food" yet comprise a large part of most peoples' diets (Hertkorn 2017).	K3 has a high capacity to respond to the local notion of a good died in paricular for elders and a bit less for the younger. However, respondents perceive the use of chemicals to lowering the quality of the local produce. (Hertkorn 2017).	0.5	2	3.5
Transversal	Household food security level	Survey of 600 randomly selected households (65 participated most in K1, 70 in K2, and 465 in K3) (Mutea et al., 2019)	No food security households	<25%	25%<50%	50%<75%	All households are food secure	23 of 81 households are food secure (28.4%)	13 of 67 households are food secure (24%)	148 of 429 households are food secure (34.5%)	2	1	2	2	2	2

## Sheet: 2. Food Security BOL
Food Security Bolivia				Rating criteria
Food system activity	indicators		Methods/data sources	0 (inexistent)	1 (little)	2 (considerable)	3 (very much)	4 (optimal)	Resultados Sistema agro-industrial (B1)	Resultados Sistema indígena (B2)	Resultados Sistema agroecológico B3)	Rating B1	Rating B2	Rating B3	Median B1	Median B2	Median B3	Median B3
Production	Acess to land (permanency of ownership and user rights from the pont fo view of food system actors )		23 Semi-structured interviews (13 in B3, 10 in B1) and participant observation in two communities in B2 (Pozo, in preparation).	No security of access and tenure	<25%	25%<50%	50%<75%	High security of access and tenure	En el B1 diversas formas de acceso y distribución de la tierra (intercambio por servicios, renta, propiedad), pero la mayoria de lo titulos no estan en orden.	En el B2 acceso comunitario, pero solo un 3.1% de la tierra demandada esta titulada. En la capitania Cabezas, estan esperando ya 19 años para obtener mas titulos de su TIOC (Jacobi and Llanque 2018).	En el B3 mayoritariamente solo uso de tierra propia.	2	1	4	2	3	3.5	3.5
	Access to water for production (from the point of view of the respective food system actors)		23 Semi-structured interviews (13 in B3, 10 in B1) (Pozo, in preparation), and participant observation in two communities in B2 (Llanque, 2020)	Inadequate access to water for production	<25%	25%<50%	50%<75%	Adequate access to water for production	En el B1 acceso desde pozos para consumo humano. Agua para riego disponible para productores de gran escala. Solo 2 % no tienen acceso a agua (Catacora-Vargas 2017)	En el B2 escasés permanente para consumo humano, no existe para riego, 22% no tienen acceso a agua (Catacora-Vargas 2017).	En el B3 acceso permanente de agua para consumo humano y uso para riego en caso que sea necesario. 8% no tienen acceso a agua (Catacora-Vargas 2017).	3.5	3	3.5	2.75	3		3.5
Processing and storage	Capacity the food system has to process food (estimated share of food products processsed)		Survey of 186 purposefully selected individuals: 86 from B1-agroindustrial; 50 from B2-indigenous; 50 were the B3-agroecological. Broken down according to stages: 10 .were input providers; 80 were producers; 10 were involved in transport; 3 were in purchasing, 13 were in processing; 10 were in retailing; and 60 were mainly involved in consumption (Catacora-Vargas, 2017)	0	0.25	0.5	0.75	1	Procesamiento inicial del grano de soya en aceites vegetales y torta de soya	Alto procesamiento de alimentos en base de los productos de la milpa (maiz, frejol, zapallo); sin embargo, hoy en dia una gran parte de los alimentos se compra desde afuera lo que afecta el nivel de procesamiento	Nivel mediano de procesmaiento; la mayoria de los productos se vende en producto fresco (frutas, verduras). Sin embargo, se producen mermeladas, jugos, helados y platos de comida para vender (un 30-40% de la venta).	2.5	3	3.5	3.25	3.5	2.25	2.25
	Capacity to store food (estimated share of food produced that can be stored in the food ssytem)			0	0.25	0.5	0.75	1	Los productos del B1 son no perecederos, por lo que es posible el almacenaje de dichas semillas por mas de un año.	El maiz en general tambien puede ser almacenado por un año. El maiz es una base improtante de la alimentacion y es almacenado en muchas formas.	La mayoria los productos del B3 son perecederos, por ello es imposible que puedan ser almacenados por 1 año.	4	4	1
Retail and Trade	Availability of food at affordable prices		23 Semi-structured interviews (13 in B3, 10 in B1) and participant observation in two communities in B2 Pozo, in preparation)	High volatility and low affordability endangering access to food for poor consumers	Medium to high price volatility and low affordability	Medium price volatility and affordability	Low to medium price volatility and high affordability	Stable and affordable prices throughout distribution channels	Según visita de mercados y entrevistas con la población en general, debido a que en la zona no existe mucha producción local de otros productos alimenticios. La asequibilidad en tema de precios es mediana, debido a que la mayoría de los productos lo adquieren desde montero y lo que conlleva a una alza de precios. Hay precios elevados de los productos frescos en los municipios especializados en la…	En el caso de la Ripiera, debido a la dificultad de acceso terrestre el acceso a productos alimenticios en mínimo. Los comunarios tienen que gastar en transporte para salir de la comunidad o pagar a los mototaxis para adquirir alimentos. En Yatierenda tienen el acceso a alimentos mejor, pero eso no significa que los precios son más elevados debido a que tambien dependen de productos adquiridos en…	Se encuentra una variedad de productos que son comercializados localmente, lo que ayuda a no elevar los precios de venta local. Sin embargo si se habla de productos ecológicos, estos tienen hasta un 100% de alza de los precios por lo que la misma comunidad no se ve beneficiada con estos productos.	2	1	2.5	2	1	2.5	2.5
Consumption	Share of locally produced food in the food system		Survey of 186 purposefully selected individuals (Catacora-Vargas 2017); 25 encuestas de agrobiodiversidad, 25 recordadtorios de 24 horas; 16 entrevistas abiertas (Catacora-Vargas 2016).	No locally produced food; high dependency on purchased food and/or subsidies	<25% of locally produced food; dependency on purchased food and/or subsidies	>25<50% of locally produced food; medium dependency on purchased food and/or subsidies	>50<75% of locally produced food; low dependency on purchased food and/or subsidies	>75% of locally produced food; no dependency on purchased food and/or subsidies	4% de la produccion son para el autoconsumo (Catacora-Vargas 2016). Se ha visto que junto con la producción de soya existe producción de otros productos para el consumo de las familias (especialmente en productores pequeños), habiendo contestado en un 29% que ellos producen productos para autoconsumo, el 100% adquiere sus alimentos de mercados, no existe un intercambio de productos. Y otro tipo d…	100% de la produccion es autoconsumida (Catacora-Vargas, 2016). Según los datos de seguridad alimentaria y medios de vida, en el sistema alimentario indigena aún existe una alta produccion de alimentos para el autoconsumo (66% üroducen alimentos para el autoconsumo), teniendo cómo producto básico para su alimentación el maíz chiriguano, algunos árboles frutales y hortalizas, frejol y otros. Es ve…	26% de la produccion son para el autoconsumo (Catacora-Vargas, 2016). 58% de los encuestados producen para el consumo propio. 100% compran alimentos. Solo 18% reciben un subsidio monetario y 26% un subsidio alimentario. 10% practican el intercambio de alimentos.	0.5	1.5	3	2	1.5	4	4
	Ability to provide food to food system actors, e.g. availability incl. exchange, issues with stability and utilizaiton, if any		Survey of 186 purposefully selected individuals: 86 from B1-agroindustrial; 50 from B2-indigenous; 50 were the B3-agroecological. Broken down according to stages: 10 .were input providers; 80 were producers; 10 were involved in transport; 3 were in purchasing, 13 were in processing; 10 were in retailing; and 60 were mainly involved in consumption (Catacora-Vargas, 2017)	No contribution to local nor national food seecurity	Low to medium ability to provide food to food system actors	Medium ability to provide food to food system actors	Medium to high ability to provide food to food system actors	High ability to provide food to food system actors, and contribution to local nad/or national food security	La soya vuelve a la región de estudio de dos maneras, por el consumo de aceite y productos avícolas debido a que el consumo de pollo es bastante elevado.	El maíz chiriguano es el alimento básico de los indigenas, pero no existe un procesamiento específico del producto. Existe un procesamiento de las familias para la conservación y autoconsumo del producto.	Los productos de este sistema mayormente son hortalizas, frutales y yerbas aromáticas. A pesar de que existe una necesidad de producir para el autoconsmo, mayormente los productos son para la venta local y departamental.	2	4	4
	Capacity of the food system to fulfil the perceptions of a “good diet”		23 Semi-structured interviews (13 in B3, 10 in B1) (Pozo, in preparation); participant oservation in two Guarani communities (Llanque, 2020)	Muy mala	Mala	Mediana	Buena	Muy buena	Imaginarios sociales de dieta saludable, donde la abundancia y la diversidad de alimentos son entendidas como buena dieta. Pequeños productores reconocen que alimentos con venenos son perjudidiales, producen para la venta pero evitan consumirlos; la composición (las características) depende del origen cultural, por ejemplo comer papa lisa, chuño, prefieren frente al plato cruceño como el majadito…	Perciben su dieta en cambio, tienen memorias sobre prácticas tradicionales de preparación de alimentos y asocian la salud de abuelas y abuelos con esas dietas, ahora se sienten en crisis por no tener acceso a los alimentos propios, maiz morado, blanco, amarillo criollo, carne de monte, frutales silvestres, entre otros. Perciben el achi (harina de maiz) como un complemento para la buena dieta, cua…	Valoran la diversidad, el origen (la parcela), la calidad vinculada a la lejania con los químicos. Perceiven 5 diferentes problemas de salud relacionados a la alimentacion comun, sobre todo diabetes tipo II y anemia, son embargo, estos actores mejoraron su alimentacion mediante productos mas saludables.	2	1	4
Transversal	Household food security	Food security level	Survey of 186 purposefully selected individuals: 86 from B1-agroindustrial; 50 from B2-indigenous; 50 were the B3-agroecological. Broken down according to stages: 10 .were input providers; 80 were producers; 10 were involved in transport; 3 were in purchasing, 13 were in processing; 10 were in retailing; and 60 were mainly involved in consumption (Catacora-Vargas, 2017)	No food security households	<25%	25%<50%	50%<75%	All households are food secure	Preocupacion alimentos: Si: 24, no: 62. % con seguridad alimentaria: 72.1%	Preocupacion alimentos: Si: 13, no: 28. % con seguridad alimentaria: 68.3%	Preocupacion alimentos: Si: 9, no:32 % con seguridad alimentaria: 78.1%	3	3	4	3	3	4	3

## Sheet: 3. Right to food KEN BOL
Food system activity	Variables	Indicators	Rating scale						KENYA						BOLIVIA
			0 (inexistent)	1 (little)	2 (considerable)	3 (very much)	4 (optimal)	Methods	K1	Results K1	K2	Results K2	K3	Results K3	B1	Results B1	B2	Results B2	B3	Results B3	Median K1	Median K2	Median K3	Median B1	Median B2	Median B3
Production	Access to and preservation of productive resources (To what extent does the food system affect the availability, accessibility, and quality of the natural resources used by the local population to live and produce food?)	Water accessibility for domestic consumption	Can no longer be used by the local population [0%]	Accessibility affects and compromises the use of the local population [>0% e <=25%]	Accessibility affects but does not compromise use [>25% e <=50%]	Accessibility does not affect significantly [>50% e <=75%]	Accessibility enhances availability, access and/or quality of natural resources [>75% e <=100%]	Workshops with research teams members in Bolivia and Kenya (one in each country). In Bolivia, it included one human geographer, one rural sociologist, one environmental psychologist, one right to food specialist. In Kenya, it included one social anthropologist, one Kenyan law expert, an economist and a right to food expert. Indicators were analysed one by one by the team members collectively, who…	1	We have heard from people living in rural areas that they had to buy water because water was overused by K1. This has impacts on both availability and accessibility.	3	Wheat/barley production is mostly rainfed and does not affect availability of and accessibility to water sources. Meat and beef production may affect availability of and accessibility to water sources in areas and seasons water availability is critical. We consider that this does not affect availability of and accessibility to drinking water, though.	3	Little water is used for irrigation. There is some illegal abstraction of water for irrigation, but 95% is rain fed. It does not affect, therefore, the availability of and accessibility to drinking water.	3	No interfiere en el acceso de otros, y el acceso está relacionado al potencial financiero, si carecen de recursos financieros se organizan en cooperativas para acceder al agua, si tienen posibilidad de invertir lo hacen de forma privada.	2	El sistema alimentario no interfiere en el acceso al agua, hay reglas internas para la autorregulación comunitaria, que posibilita el acceso igualitario, las instituciones locales garantizan el acceso, en tanto esté disponible.	3	La producción no afecta el acceso al agua, como genera mayor disponibilidad por las características del sistema, este tiene mayor probabilidad de ofertar agua para el consumo humano.	1	2	2	1	2	3
		Water quality for domestic consumption							1	K1 use of chemicals contaminates the water sources and compromises its use for drinking.	2	In K2, pastoralists contaminate the water with animal waste, but there is a discussion on how significant it is as compared to other food systems. It depends on water management. If we put together the wheat and beef/milk production, and compare to local K1, we agree that they would score 2. This contamination affects both water for drinking and irrigation.	2	K3 makes use of pesticides and fertilizes, what has a considerable impact on local water quality. It affects but does not compromise the quality of drinking water, however.	1	El uso intensivo de agroquimicos está afectando el agua de consumo humano.	2	Se utilizan agroquimicos en la producción de maiz hibrido, esto afecta lijeramente la calidad del agua de sub suelo y aguas superficiales, utilizada para el consumo humano. hay problemas en la calidad del agua de la comunidad, pero no se deben a la producción de alimentos.	3	La calidad del agua se mantiene, no afecta, sin embargo no tiene capacidad para recuperar aguas contaminadas de sistema agroindustrial colindante.	1	2	3	1	2	2
		Food system's impact on overall water accessibility for irrigation							1	K1 consumes large amount of river water sources, it affects and compromises others' water availability and access for irrigation.	2	Wheat/barley roduction is mostly rainfed and does not affect availability of and accessibility to water sources. Meat and beef production may affect availability of and accessibility to water sources in areas and seasons water availability is critical.	3	K3 does not use much irrigation and therefore does not impact on water accessibility.	1	En momentos críticos de escacez se monopoliza en quienes tienen posibilidad de invertir, mas con una lógica de mercado, cuando el costo de transacción de acceder al agua sube los pequeños productores tienen menor oportunidad de acceder. Ocurre que se generan sistemas de acceso al agua privadas, de pequeños y medianos productores, ellos generan las condiciones desviando el agua del rio a sus tierr…	1	El acceso al agua en momentos de crisis es desigual, depende de acuerdos y vinculos político institucionales, de oportunidades de negociación internas, reglas de juego. Este mecanismo de toma de decisión sobre el acceso al agua afecta los resultados en los sistemas productivos. Las fuentes de poder que posibilitan el acceso son diversas (por ejemplo: familais antiguas, familias guaranies, vinculo…	1	Algunos acceden por vinculos político institucionales y otras fuentes de poder com o la capacidad de invertir en pozos, sin embargo existen poblaciones en crisis de agua. La propiedad privada de la tierra es un factor relevante a la hora de acceder al agua, combinado con alianzas político institucionales, y estrategias de negociación que posibilitan el apoyo externo. La producción agroecológica n…
		Access to seeds							1	The expansion of private property (prohibition of access) and all seeds they produce are for the production of items that are not local, all exported (no access to seeds by the local).	2	The is growth of certified seed market in which seeds are expensive and poor in variety but there is interaction with the local food production and there is seed mobility (local farmers also make use of the seeds produced there. One good example if potato seeds produced in k2.	3	It is in k3 where there is the major production of seeds for the production of local food, and in their lands there is much more native biodiversity.	0	El sistema de propiedad privada afect a el acceso a quienes no son propietarios del territorio. Este no mejora la calidad de semillas, el acceso a semillas está restringido por las condiciones del sistema de patentes.	3	El derecho colectivo posibilita el acceso a la población que vive en el territorio, dependiendo de las normas de autorregulación para el acceso, uso, manejo. Esto posibilita mecanismos de control social , que pueden ser eficientes en la medida que satisfagan las necesidades de las mayorías.	3	Hay un acceso libre a las semillas, por eejmplo en las ferias, entre vecinos, o comprando los alimentos producidos localmente para algunos ìtems, sin embargo el acceso a la biodicersidad sobre las tierras de productores agroecológicos depende mas del derecho otorgado como propiedad privada.
		Land tenure/land rights (from point of view of local population)							0	K1 is characterized by the expansion of large areas of private property to which locals are not able to access for lack of political and economic power	2	Locals can hardly access these lands or aspire o purchase them.	3	Lands are passed from one member of the family to the next generation, sold to others. There is more mobility in the land market here and local people can access them.	1	Esta incrementando el acumulo de tierras en manos de algunos sectores, esto genera desigualdad en el acceso a la tierra, afecta y compromete el uso por parte de la población local.	3	El acceso a la tierra esta dado por el derecho colectivo, si bien es inenvargable, depende de las reglas de juego internas. En terminos juridicos es favorable para el sistema, pero esto no implica que no exista exclusión.	2	El derecho a la tierra esta garantizado como propiedad privada, pero esto no afecta la tenencia de otros, el uso es intensivo, entonces se justifica la función económica-social.
	Gender equality	Proportion of women with land rights (access, use and possession of land)	0%	>0% <=10%	>10% <=25%	>25% <=50%	50%		1	Despite all laws and regulations - marriges act, land act, the constituton - women hardly own land (less than 5% of land in Kenya is owned by women). In case of K1, as those lands belong to political and economic elites, women access is even harder. In K1 women are workers only, they do not have access to land or inputs. In teh case of outgrowers they have little access to land, incpus and seeds.	1	Within pastoralists and monoculture there might be some few women that might have received rights from their anscerstors or eventually purchased.	2	If it is only about ownership, they would score 1. But if we consider access, women can use and access land in K3, but they do not own the land.	2	La situación es distinta entre pequeños productores 10 a 25% dado por los cambios en la normativa, en regiones donde existe tierra para la venta, ellas pocas veces cuentan con los recursos financieros para comprar tierra. Medianos productores no tienen claridad sobre las reglas de acceso. Los grandes productores son corporaciones, lo legal favorece al derecho formal, si hay concubinato o hay matr…	2	El derecho formal es colectivo, pero en la practica existen diferencias por la división sexual del trabajo, la proporción de tierras que gobiernan las mujeres es menor que los hombres, sin embargo las mujeres están cumpliendo la función social porque en el contexto de Cabezas, los hombres están siendo asimilados como trabajadores informales asalariados. Los hombres son los encargados del sistema …	2	Los casos son diversos, las mujeres son corresponsables de la producción agroecológica, pero esto no garantiza en todos los casos derechos de acceso para las mujeres. Las mujeres se esfuerzan en la producción agroecológica, y los hombres se motivan pro la producción agroindustrial. Cuando se comercializa en el caso de Samaipata, salen principalmente los hombres.
		Proportion of women who have access to credit							1	This indicator replicates the findings on access to land. Without land, women do not have collateral to access to credit from banks. They must access women groups for credit, where they save and borrow little money. There is also some - but still insignificant - microcredit and mobile phone credit facilities they may have access to. This is valid to all food systems.	1	This indicator replicates the findings on access to land. Without land, women do not have collateral to access to credit from banks. They must access women groups for credit, where they save and borrow little money. There is also some - but still insignificant - microcredit and mobile phone credit facilities they may have access to. This is valid to all food systems.	2	This indicator replicates the findings on access to land. Without land, women do not have collateral to access to credit from banks. They must access women groups for credit, where they save and borrow little money. There is also some - but still insignificant - microcredit and mobile phone credit facilities they may have access to. This is valid to all food systems, although women in K3 may bene…	1	En funcion al acceso a la tierra para mujeres se puede tener acceso a créditos, sin embargo es improbable acceder a creditos porque ellas no manenan planes de zafra (que determinan rentabilidad).	0	En general hay poco acceso para territorios indigenas, y sobre todo las mujeres (por ejemplo cuando se rentan tierras que son modalidades de credito informales), como territorio comunal (intransferible, inembargable, inhalienable) no tienen oportunidad para tener creditos.	2	Sin más dominantes los créditos no bancarios, por ejemplo prestamos familiares, de vecinos, amigos, no sabemos si las mujeres están en desventaja. Los créditos bancarios son poco accesibles por los riesgos de estos emprendimientos. En el caso en que se consiguen los créditos se espera que las mujeres se beneficien de los créditos, en mayor proporcion que los otros sistemas, a pesar de las asimetr…
Consumption	Food diversity, nutritional needs, cultural habits (what proportion of the food system's production contributes to food diversity, nutritional needs and cultural habits of the local population?)	Contribution to food diversity	No contribution	Little contribution	Considerable contribution	Very good contribution	Optimal contribution		0	Vegetables for export do not contribute for local food diversity, all food is sent abroad.	2	Some key food items, important to local nutrition, are produced. Some diversity is observed: cerals, meat, dairy, milk.	3	A diversity of vegetables, potatoes, beans, maize, meat and cerals are produced by K3. They are fundamental for food diversity of local population.	1	No ofrece diversidad, tampoco calidad, no corresponde a los habitos alimentarios (necesidades nutricionales, culturales) de la gente, esta más relacionado a productos que generan alta rentabilidad.	3	Alimentos producidos dentro del sistema son para el autoconsumo, porque promocionan items distintos a nivel territorial, aunque estos no se puedan proyectar en escala.	4	Si bien existen amplias respuestas entre especialización y diversificación, en general el sistema provee una amplia opción de items.	0	1	2	1	2	3
		Supply of nutritional needs							0	No supply of nutrional needs, as all products are for export.	2	Wheat products, beef, milk and other products are fundamental for the nutritial needs, protein, starch.	3	Protein, vitamines, minerals come from the products of K3.	1	La produccion no cubre las necesidades nutricionales de las poblaciones locales.	2	Se producen alimentos como zapallo, camote, algunas verduras, pero no cubre las necesidades nutricionales en su totalidad, no estan disponibles proteinas y otros nutrientes en algunas temporadas.	2	Los casos tomados en cuenta son diversos, en Samaipata la contribución nutricional se da principalmente con vitaminas y minerales, por la producción de hortalizas y frutas. Faltan carbohidratos y proteinas que a veces se genera en algunas familias para el autoconsumo. Sin embargo, estos insumos vienen mas del sistema agroindustrial.
		Promotion of local food traditions							0	All food is for export and is not part of the local dietary habits in any case.	1	There is little contribution as the few items do not substantially contribute to local dishes preparation. It actually forces people to eat more of the items they produce in mocultures for lack of options. Eg. Wheat (bread) and meat, people are eating much more of them than they used too. They are easily found in markets, prices are cheaper and there is a spread believe that this is modern food.	2	Traditional foods are being lost for the production of food is chanching even in K3. Seeds are certified and the crop choices limited to the seeds that can be found in the markets.	0	Los productos no son alimentos de la cultura local, sin embargo la tendencia es que se incorpore en los habitos, por ejemplo el aceite de soya ya es parte de la vida cotidiana a nivel local.	2	Las familias aplican estrategias para dar continuidad a sus habitos alimentarios, como resistencia, sin embargo es insuficiente e incorporan ítems del sistema agroindustrial.	3	Incorporacion de items de calidad para hacer posible la reconstruccion de habitos alimentarios, sin embargo en este momento estos no siempre son efecto de los habitos de la cultura local. La forma de producción en Samaipata esta relacionada a sus culturas, forma parte de una visión de alimentación de sus lugares de origen, recreados con nuevos items. Posiblemente es un efecto de ser una zona de c…
	Consumer's information and participation (What percentage of the population perceives they are informed about and participate in decision-making related to food?)	Perception on access to food-related information	0%	>0% e <=20%	>20% e <=70%	>70% e <=100%	100%		3	People believe that all information is in the pack and the the labelling system is very good. But the way it is produced is not really accessible.	1	Consumers have little information about the food produced and consumed. People know that GMOs exist, but have no idea if they are consuming them. Products are not labelled.	2	In K3 consumers are closer to producers and can know from them about the products and the way of production. Sometimes they even visit the producers and their land to buy products.	1	Hay limitaciones en el acceso de información sobre el contenido de los alimentos para los consumidores, y sobre los riesgos	3	Hay conexión de acceso a la informació n que ocurre de manera oral, pero se está perdiendo	3	Las iniciativas estan surgiendo, Sistemas Participativos de Garantia (SPG) y el sello agroecológico de la Plataforma Agroecologica, sin embargo son insipientes, los consuminores no participan de manera muy activa.
		Perception on participation in decision-making related to food							2	The consumer is so far away that he/she can only influece decision making with his/her purchasing options.	1	There is no consumer institution to support a certain type of production. Consumers of K2 can hardly influence the production.	1	There is no consumer institution to support a certain type of production or mode of production. Consumers of K3 can hardly influence the production system.	0	Es sistema que excluye al consumidor, sumado a politicas de impulso a la producción al margen de la participación social.	2	Los alimentos tradicionales producidos localmente tienen una alta participacion del consumidor, pero consigue suplir todas sus necesidades alimentarias por lo tanto no participa plenamente en la decisión sobre su consumo.	3	Hay mayor contacto entre productores y consumidores, estos participan en las decisiones generando una demanda de productos de calidad. AOPEB por ejemplo, considera que el movimiento de consumidores puede relacionarse con productores de samaipata.
Transversal	Rights and protection	Remedies for violations of the right to food	Inexistent [0%]	Accessible [>0% e <=50%]	Operative [>50% e <=75%]	Trustful [>75% e <=100%]	Efficient [100%]		1	Workers in K1 are casual workers and not allowed to have or join unions.	1	Mechanised monoculture farm workers can join unions but pastoralists are self-employed.	0	Inexistent. They are self-emplyed.	2	El sistema cuenta con un respaldo socio-organizativo que posibilita la exigibilidad de derechos.	2	El sistema cuenta con un respaldo socio-organizativo que posibilita la exigibilidad de derechos, pero es mas debil que en B1.	1	La resolución de los problemas se dan en la interacción entre la familia y otros actores	2	1.5	0.5	2.5	2	2.5
	Children’s rights (What percentage of children are not engaged in work in the food system or caregiving work at home because their parents'work duties in the food system?)	Proportion of school- aged children who are not engaged in work in the food system or caregiving	0%	>0% e <=20%	>20% e <=70%	>70% e <=100%	100%		3	Outgrowers: children have to help out sometimes; Children may have to cook, wash, and bring water from the river (if they are girls), and look for fire wood, when they come from school while their parents (esp. women) are working in K1.	2	Pastoralists: they engage boys to take care of the animals and sometimes miss school. Among pastoralists you might find children working for caregiving.	1	In K3, farmers rely on household labour, and children have to help out. They are trained to do the work of their mothers, the care giver, and this is the work of girls. This is not seen as a violation of the child but a training. Boys also have their duties It takes considerable time for leisure and studying. On weekends, children are busy with their parents.	3	En general niños trabajan poco en las tareas productivas de la agroindustria, pero hijos de menonitas trabajan desde temprana edad en manejo de maquinaria. En B1, en general, los niños trabajan poco en las tareas de cuidado en la casa, los niños menonitas tienden a tener más atribuciones.	2	Hay trabajo infantil pero lo ayuda a insertarse en su sociedad, sin embargo las condiciones de trabajo no siempre son adecuadas, por ejemplo con la producción de carbon con excesivo sol y falta de alimentos. En B2, a los niños se les atribuen tareas de cuidado en la casa, sobretodo en el cuidado de los niños más pequeños.	4	Apoyan eventualmente tareas productivas, que no limitan sus espacios de formación. En el cmunicipio de Samaipata por ejemplo, el acceso a espacios de debate sobre la naturalizacion de roles por genero contribuye a una transformación gradual de la participación de niños en tareas reproductivas.

## Sheet: 4. Poverty and inequality KEN
Poverty and inequality Kenya	Poverty and inequality Kenya			Rating criteria
Food System stage	Food system activity	Indicator	Description	0 (inexistent)	1 (little)	2 (considerable)	3 (very much)	4 (optimal)	Methods	Results K1	Results K2	Results K3	Rating K1	Rating K2	RatingK3	Median K1	Median K2	Median K3
Production	Production	Farmers’ incomes	Combined utility value of monetary incomes and non-market production for the food system	No production utility value	<25%	25%<50%	50%<75%	Utility meets most of the requirements of the local population	Participant observation in one community (Käser, 2018); short survey in K2 (N=296: 8 input suppliers, 192 producers, 13 processors, 29 distributors, 33 retailers, 21 key informants) on costs and benefits, and food security along K2- value chains (wheat, beef and dairy) in the frame of a value chain analysis (Mwangi, 2020)	No data on the profits of K1 farms available; wages for farm workers are at the minimum wage level	Aprox. net profit 1800 KES per day in the wheat K2 farms. The bottom 20% of farmers earn 2% of the total income while the top 20% earn 77% of the total income indicating high income inequality.	According to most smallholders, income from sale of crops barely covers costs of production. Initially kept records of spending and income through farming were mainly given up by the farmers as they showed “how disappointing farming is”. Thus, even the farmers themselves do not know how much they spend on farming (money and work-hours) and how much they earn from farming. Inputs are purchased on …	1	2	2	3	2.3	2
		Wages of large farm employees	Wage incomes from large farmes employees	No income	Minimum wage	3 x mimimum wage	6 x minimum wage	10 x minimim wage	40 interviews with horticultural workers including workers, trade unions, and managers (Ngutu, 2018); short survey in K2 (N=296: 8 input suppliers, 192 producers, 13 processors, 29 distributors, 33 retailers, 21 key informants) on costs and benefits, and food security along K2- value chains (wheat, beef and dairy) in the frame of a value chain analysis (Mwangi, 2020).	Wages on large farms are 7200 KES/month - 420 KES/month of deduction for social security - SACCO (saving and credits cooperative societies) - possible subsidies for lunch (10 KES/lunch). 400 KES/month if the workers receive housing.	On average, large scale farms employed 56 workers. Farm with highest labour force employ 150 and lowest emloy 3 workers. Permanent workers those who are paid lowest earn KES 7,500 p.m (KES 250 per day) and highest over kes 100,000 p.m (over KES 3,300 per day, management level).	N/A	1	1	N/A	1	2	1.8
Processing storage and transport	Proceccing and storage	Wages of employees at processing, storage and transporting levels	Wages of employes	No income	Minimum wage (poverty line is monthly income of 17 000 KES per hh), daily minmum wage is 240 KES	3 x mimimum wage	6 x minimum wage	10 x minimim wage	Short survey in K2 (N=296: 8 input suppliers, 192 producers, 13 processors, 29 distributors, 33 retailers, 21 key informants) on costs and benefits, and food security along K2- value chains (wheat, beef and dairy) in the frame of a value chain analysis (Mwangi, 2020). 40 interviews with horticultural workers including h workers, trade unions, and managers (Ngutu 2018).	Traders employed workers on casual basis – loaders at KES 20 per bag and drivers on per trip basis on an average of KES 1,500 per trip. Besides the minimum wage the laborer may opt for company accommodation or transport which is free. The laborer however comes out at the bottom of the chain when compared to other actors in the food system including the skilled labor and management, owner, consume…	Processors: medium millers- average of 16 permanent workers paid between KES 15,000 and 30,000. Large miller: approximately 100 workers paid between KES 12,000 – 100,000 p.m. employee wages variate depending on the different stage and the type of activity (loading, transport, machine operators). Workers at processing stage are better paid than at the producing stage and have more permanent job th…	Highest income is KES 7,372,000 per year, that is, KES 20,197 per day while the lowest income earner is KES 74,000 per year, that is, KES 202 per day.	1	1.5	1	1	1.5	1
Retail and trade	Retail and trade	Wages of employees at retail level	Wages of employes	No income	Minimum wage	3 x mimimum wage	6 x minimum wage	10 x minimim wage	40 interviews with horticultural workers including farm workers, trade unions, and managers (Ngutu, 2018). Short survey in K2 (N=296: 8 input suppliers, 192 producers, 13 processors, 29 distributors, 33 retailers, 21 key informants) on costs and benefits, and food security along K2- value chains (wheat, beef and dairy) in the frame of a value chain analysis (Mwangi, 2020) .	N/A (very rarely sold in Kenya)	Retail – wholesale shops approximately 3 workers at KES 6,000 per month. supermarkets retailing processed wheat, milk products employed upto 40 workers on a monthly pay of KES 9 - 40,000 p.m. Shops employed 1- 3 workers paying kes 4-6,000 p.m while butcheries retailing meat employed 1-2 persons on a monthly pay of KES 6-12,000.	The bottom 20% of farmers earn 2% of the total income while the top 20% earn 77% of the total income indicating high income inequality. Milk traders buy from up to 100 small-scale farmers per day. The average profit was KES 10.5 per l, the margin per unit was determined by the traders.	N/A	1.5	2.5	N/A	1.5	2.5
	Consumption	Food expenditure and consumption baskets	Proportion of household expenditure for food	Household expenditure is 100% or more of household income (asset liquidation)	50%<75%	25%<50%	10-25%	Less than 10% of household expenditure is for food (mainly to complement and enrich self produced food)	Survey of 600 randomly selected households (65 participated most in Ka, 70 in K2, and 465 mostly in K3) (Muteat et al., 2019); 63 household food security interviews (21 in K1, 25 in K2, and 25 in K3 with different stakeholders from farmers to processors and traders) (Streiff, 2018). Short survey in K2 (N=296: 8 input suppliers, 192 producers, 13 processors, 29 distributors, 33 retailers, 21 key i…	Most of the income earned from food production work at the large-scale export oriented horticulture company is used by the laborers to meet household food security. 18,35% of income spent on food.	Food was named by 93,0% of the interviewed persons as one of their top four family expenses, 89,4% ranked food among their top two family expense and 59,6% ranked it as the major family expense. School fees were named by 42,1% of the interviewed persons as one of their top four family expenses, 29,8% ranked school fees among their top two family expenses and 14.0% ranked them as the major family …	With the recent November-December 2016 and January to February 2017 and ongoing drought laborers not only have to buy food but also water which has become a scarce commodity in the large scale export oriented establishments as well as in the region.. 41,40% of income spent on food; 37 % of their food consumption is covered by their own production.	3	2	2	3	2	2
	Transversal	Livelihood capitals	Financial capital (savings, income, access to finance and economic opportunities, e.g. credit)	Inexistent	Low	Medium	High	Desirable/ideal	77 interviews: 25 smallholders; 20 pastoralists, 5 managers of horticultural companies; 5 retailers/middlemen, 3 wholesalers, and 5 restaurants; 14 organizations that deal with resilience building and risk mitigation (NGOs, a nutritional health expert, representatives of the national and county governments of Laikipia and Meru, relevant ministries, and research organizations) (Jacobi et al., 2018…	Mostly foreign investment from indian families (prestige project); local investments as well - access to credit from local banks (Streiff 2018). Actors don’t adhere to minimum wage, they hire and fire at will,workers are not on permanent basis,3 months renewable contract; transport provided, no housing. Most do not have alternative sources of income. Firms: ccess credit from both local and multin…	3rd generation Kenyans and Kenyan shareholders. Some have staff quarters, salary a little lower than normal but each day they get 1 kg of wheat and 1 litre of milk and the housing. Imported wheat affects profitability. Therefore, many millers prefer to buy imported wheat.	50% have access to credit from financial self-help groups, Mpesa, mobile banking - Mshwrai, KCB-Mcopa; 67% have bank accounts including Mpesa; 50% have ever taken a loan, Cash transfer from government social schemes to the aged and diabled (4000 KES after 4 months) (Streiff 2018). 13 out of 25 have access to credit; 19 out of 25 have bank accounts (including mobile banking through Mpesa account);…	3	2.6	2	3.25	2.7	2
			Human capital (education, experience, health): Family involvement/work in the respective food system activities; years of experience in the food system activity; education: years of schooling; skills and capabilities regarding the food system activity; state of health in the family and access to healthcare (see DFID, 1999; Ifejika Speranza, 2013).	Inexistent	Low	Medium	High	Desirable/ideal	77 interviews: 25 smallholders; 20 pastoralists; 5 managers of horticultural companies; 5 retailers/middlemen, 3 wholesalers, and 5 restaurants (Jacobi et al., 2018)	High level of education for management semi-skilled labour for casuals; Trainings available and one can move higher on the career ladder (e.g. start as a picker and end as warehosue manager); People with university degree can move up to the management level. Workshops for knowledge exchang on ue of agrochemicals, own extension services hence lots of knowledge dissemination and asharing between co…	Long experience in wheat and barley cultivation,high expertise in machinery,quality of products high level of education - university/College graduate. Agventure group is mainly europeans - their pool of specialists are European and there are limited career opportunities for locals recruits due to the specialisation. School event, farmer field schools, (e.g. potatoes production and storage). On-jo…	Generally low level of education - 1% university/College graduate; 70% primary education; experience: farmers have little knowledge don’t impliment what they learn hence milk productivity still low highly experienced; health: average distance to health facility is 1km. Some farmers have national health insurance fund card; few wear protective gear for risky work conditions, athritis and diabetes …	3.5	2.8	2.5
			Social capital (membership or participation in networks; mutual support; shared use of tools/ equipment/infrastructure)	Inexistent	Low	Medium	High	Desirable/ideal	77 interviews: 25 smallholders; 20 pastoralists; 5 managers of horticultural companies; 5 retailers/middlemen, 3 wholesalers, and 5 restaurants (Jacobi et al. 2018); 63 household food security interviews (21 in K1, 25 in K2, and 25 in K3 with different stakeholders from farmers to processors and traders) (Streiff 2018).	High (enough pool of expienced professionals); a lot of groups in K1 e.g AAA group,they have networks,help each other,networks are global,networks with suppliers,distributers etc K1 companies have groups; Within the companies the workers have their self-help groups. Frsh producers exporters association of Kenya.	High, since independence: long-term skilled workers; community of practice; security is good because of police patrol- 4 out of 25; security is good because there is police post nearby 8 out of 25; security is good because of nyumba kumi (know your neighbors initiative)-11 out of 25; security is poor 5 out of 25 because of cattle rustling, nyumba kumi is not effective, too much theft (Jacobi et a…	Some groups exist, however, they are not so efficient; coop movement,CIGs etc . Being together helps them to exchange ideas and help each other (Streiff 2018). Water use: No voice for the excluded who might be the minority groups, as there are very powerful big Water Resources USers Associaions (WRUAs) and some less powerful WRUAs.	3.5	3.5	2
			Physical capital (infrastructure, fulfillment of basic needs, material necessary for the system to function (e.g., transport, stroage facilities) livestock.	Inexistent	Low	Medium	High	Desirable/ideal	77 interviews: 25 smallholders; 20 pastoralists; 5 managers of horticultural companies; 5 retailers/middlemen, 3 wholesalers, and 5 restaurants (Jacobi et al. 2018); 63 household food security interviews (21 in K1, 25 in K2, and 25 in K3 with different stakeholders from farmers to processors and traders) (Streiff 2018).	6 horticulture farms under study had: Boreholes, average cost 1 million KES; Dams, average cost 15 million KES per dam; Pump 200,000 KES per pump; Tractor average KES 6 million each; Generator, average cost KES 5 million each; Packhouse average KES 10 million per farm; Greenhouse average KES 400,000 per farm; Irrigation system average KES 4 million per farm; Irrigation room average KES 300,000 pe…	To provide cost of machinery investment in K2: Baller; Tractor same 150; Tractor same 100; Combine harvester -KES 24 million; Macedes benz truck; Computerized tractor; Silos (Jacobi et al. 2018. Roads - not all tarmacked but all-weather roads; high access to agro-sevices; electricty generally guaranteed if they have a generator; piped water; soemtimes rain-water harvesting; silos.	Average 2 houses per household; Average no. of rooms 3; land average 1 ha; tractors -2 farmers; hoe and matchete-100%; ox-plough 2 farmers; granary 14 out of 25; water tanks 17 out of 25 (Jacobi et al. 2018). Roads - depends on where on the Mount Kenya slopes, else all-weather roads: Limited acceess to extensions; Access to agro-chemical extension services; Field days, -agric shows; Electricity -…	4	3	3
			Natural capital (quantity and quality of households’ natural resources)	Inexistent	Low	Medium	High	Desirable/ideal	77 interviews: 25 smallholders; 20 pastoralists; 5 managers of horticultural companies; 5 retailers/middlemen, 3 wholesalers, and 5 restaurants (Jacobi et al. 2018); 63 household food security interviews (21 in K1, 25 in K2, and 25 in K3 with different stakeholders from farmers to processors and traders) (Streiff 2018).	Large farm sizes average- 308 ha; 75% practice crop rotation, 8% practice field rotation 17% do not practice rotation; Conservation agriculture (CA), agrimechanization agribusiness hub at Mwireria provide service to farmers. Hub established by KENDAT-Kenya Network of Dissemination of Agricultural Technology)-promote agricultural mechanization to small and medium farmers, training, access to machi…	Wheat-large farm sizes average-6,653 ha; production is rainfed (100%); pastoralist-communal land (100%) , pastoralists water from borehole (50%) lagoons (50%) (Jacobi et al. 2018); mainatin soil cover through field rotation,have grazing areas,10% of land area under forests. Planning of land use to conform to the ecological landscape; 10% forest cover of the land area - national regulation enforce…	Small farm sizes average 1 ha; soil erosion evident; soil conservation measures (grass strips, terraces, contour ploughing); rainwater harvesting-Roof catchment, rock catchment, water pans; get water directly from river 7 out of 25; 12 out of 25 have piped water; roof catchment 3 out of 25; borehole 3 out of 25; average distance to water source 0.5KM; promotion of organic agriculture through Keny…	2.25	3.4	1.6
		Working conditions (% of the workers who have…)	Decent and safe working conditions	0%	>0% <20%	>20% <70%	>70% <100%	100%	Workshops with research teams members in Bolivia and Kenya (one in each country). In Bolivia, it included one human geographer, one rural sociologist, one environmental psychologist, one right to food specialist. In Kenya, it included one social anthropologist, one Kenyan law expert, an economist and a right to food expert. Indicators were analysed one by one by the team members collectively, who…	K1 is inspected a lot to meet international standards, workers have to wear protected gear - some say they only were those when inspectors are coming. Masks are worn when spraying though.	Actors are different, monocultures and pastoralists. In geral conditiosn are considerably fine. The work of the farmers in monocultures are resonably safe. The pastoralists are in areas of conflict but manage their environment well and manage the conflicts their own way.	Farmers use hoes and machetes, and they are rather unsafe. Tilling and seeding is quite hard work in tough climate conditions sometimes.	2	2	1
			Social protection: access to social security, health care and income security	0%	>0% <20%	>20% <70%	>70% <100%	100%		Workers are not permanent, they can be fired at any time, income depends on need and season. They should rely on national health insurance fund, to which both employer and employee have to contribute. Because these jobs are not permanet, they are seasonal/contract workers they have no right to this health care system. The same of the national social security fund.	There is reasonable income security and workers on large farms have access to health care and social security. This is not the case for pastoralits.	Income is unstable and when income is low they can harly access social security as they are self-emplyed.	0	2	1

## Sheet: 5. Poverty and inequality BOL
Poverty and Inequality Bolivia			Rating criteria
Food system activity	Indicator	Description	0 (inexistent)	1 (little)	2 (considerable)	3 (very much)	4 (optimal)	Methods	Resultados B1	Resultados B2	Resultados B3	Valoración B1	Valoración B2	Valoración B3	Median B1	Median B2	Median B3
Producción	Farmers’ incomes	Combined utility value of monetary incomes and non-market production for the food system	Menor al salario mínimo (<1600 BOB/mes)	Salario mínimo	1600- 3500 BOB/mes	3500- 7000 BOB/mes	7000-14000 BOB/mes	Survey of 186 purposefully selected individuals: 86 from B1-agroindustrial; 50 from B2-indigenous; 50 were the B3-agroecological. Broken down according to stages: 10 .were input providers; 80 were producers; 10 were involved in transport; 3 were in purchasing, 13 were in processing; 10 were in retailing; and 60 were mainly involved in consumption (Catacora-Vargas, 2017).	Productores pequeños (<50 ha) con ingresos entre 3000-5000 BOB/mes. Existen otros medios de ingresos que son la diversificación dentro de la cadena de valor empleandosé en diferentes eslabones. Algunas familias tienen otras actividades de proveedores de insumos al por menor. Se considera que su actividad principal sólo apoya a los ingresos en un 50%. Debido a que los otros ingresos depende de las…	Comunidad La Ripiera: productores de maíz considerados indigenas; no tienen un ingreso constante de la producción de maíz, en general es para el autoconsumo. Ingreso en promedio es 2200 BOB/mes.	Las familias tienen un mercado no muy constante entonces reciben de la huerta un promedio de 2000 a 3500 BOB/mes. Promedio es 2727 BOB/mes	2	2	2	2	1.6	2.65
	Wages of large farm employees	Salario mensual de jornaleros o empledos fijos	< salario mínimo (1600 BOB/mes)	= Salario mínimo	1600- 3500 BOB/mes	3500- 7000 BOB/mes	7000-14000 BOB/mes	Survey of 186 purposefully selected individuals: 86 from B1-agroindustrial; 50 from B2-indigenous; 50 were the B3-agroecological. Broken down according to stages: 10 .were input providers; 80 were producers; 10 were involved in transport; 3 were in purchasing, 13 were in processing; 10 were in retailing; and 60 were mainly involved in consumption (Catacora-Vargas, 2017).	Para productores pequeños existe una mano de obra no calificada que trabajan en actividades especificas en la siembra y cosecha (jornaleros) que se les paga 100 -120 BOB/día. Pero únicamente ayudan en época de cosecha y siembra.	Comunidad La Ripiera: La agricultura es una actividad familiar donde no entra la contratación de empleados o mano de obra, en la siembra y la cosecha participan las mujeres y niños.En un estudio de caso de 3 tareas de producción necesitan 120 horas/hombre de trabajo en el cual las mujeres y niños participan en un 70% del trabajo.	Familias no contratan gente para el trabajo, lo realizan sólos.	2	1	N/A	2	1.7	2.7
Proceccing and storage	Wages of employees at processing, storage and transporting levels	Wages of employes	< salario mínimo (1600 BOB/mes)	= Salario mínimo	1600- 3500 BOB/mes	3500- 7000 BOB/mes	7000-14000 BOB/mes	Survey of 186 purposefully selected individuals: 86 from B1-agroindustrial; 50 from B2-indigenous; 50 were the B3-agroecological. Broken down according to stages: 10 .were input providers; 80 were producers; 10 were involved in transport; 3 were in purchasing, 13 were in processing; 10 were in retailing; and 60 were mainly involved in consumption (Catacora-Vargas, 2017).	En el caso de la soya existen empleados que tienen unos salarios entre 2500 y 3500 BOB/mes. Son casos de estudio de empresas procesadoras grandes donde trabajan diferente tipo de empleados desde profesionales hasta obreros. Este monto es de obreros de planta. En el eslabon de acopiadores los trabajadores suelen tener un sueldo entre 3000 y 3500 BOB/mes. Transporte: Existen dos tipos de transporti…	En el sistema alimentario indigena no existe procesamiento de los productos para una comercialización masiva, sólo existe un procesamiento familiar para el consumo del producto y conserva del mismo (semilla, chicha, mote, lawua). Por lo tanto, no existe dependientes de este sistema. Acopio y transporte realiza la familia.	No existe procesamiento de los productos (hortalizas), la venta es casi directa. Hay procesamiento de otros alimentos (mermeladas, hatinas etc.) por los mismos productores (promedio de ingreso: 2727 BOB/mes). El acopio lo realizan los mismos trabajadores de campo o personal permanente que trabaja en procesamiento primario.	2.5	NA	2	2.5	N/A	2
Distribución y comercialisación	Wages of employees at retail level	Wages of employees	< salario mínimo (1600 BOB/mes)	= Salario mínimo	1600- 3500 BOB/mes	3500- 7000 BOB/mes	7000-14000 BOB/mes	Survey of 186 purposefully selected individuals: 86 from B1-agroindustrial; 50 from B2-indigenous; 50 were the B3-agroecological. Broken down according to stages: 10 .were input providers; 80 were producers; 10 were involved in transport; 3 were in purchasing, 13 were in processing; 10 were in retailing; and 60 were mainly involved in consumption (Catacora-Vargas, 2017).	Siendo que la comercialización de los derivados de la soya en su mayoría esta en manos de los mismos de procesamiento, se tienen resultados similares al eslabon de procesamiento. Habiendo entrevistados obreros que trabajan dentro de estas empresas pero en el area de comercialización y logística.	No existe este eslabon, lo realiza el mismo productor o existen los compradores por mayor.	No existe personal o empresas sólo para este eslabon, la responsabildad es o de los mismos productores o de los privados.	2	NA	NA	2	N/A	N/A
Consumo	Food expenditure and consumption baskets	Proportion of household expenditure for food	Household expenditure is 100% or more of household income (asset liquidation)	50%<75%	25%<50%	10-25%	Less than 10% of household expenditure is for food (mainly to complement and enrich self produced food)	Survey of 186 purposefully selected individuals: 86 from B1-agroindustrial; 50 from B2-indigenous; 50 were the B3-agroecological. Broken down according to stages: 10 .were input providers; 80 were producers; 10 were involved in transport; 3 were in purchasing, 13 were in processing; 10 were in retailing; and 60 were mainly involved in consumption (Catacora-Vargas, 2017)	Se tienen datos de gastos de adquisición de alimentos por los actores de la cadena de valor: Proveedores de insumos gastos un aproximado entre 500- 3000 BOB/mes, Productores entre 600 y 3000 BOB/mes, transportistas entre 600 a 3000 BOB/mes, procesadores/acopiadores entre 400 y 2ooo BOB/mes y empleados que trabajan en comercializadoras gastan un entre 500 a 5000 BOB/mes. Porcentaje según ingresos:…	Los gastos que los productores/familias de indigenas invierten mensualmente en adquisición de alimentos un monto menor a 500 BOB/mes es del 50% , sólo el 30 % gasta entre 500 y 1000 BOB/mes y se encontraron 6 casos (20%) que expresaron gastar un poco más de 1000 BOB/mes, estos últimos son productores que tienen mayores ingresos por la producción y comercialización de frutales y hortalizas (Yatier…	Los gastos en alimentación varían desde 500 BOB hasta 2000 BOB/mes, esto depende de número de personas y nivel económico. Pero haciendo un análisis de porcentaje en función de los ingresos oscila entre 20 y 30% del total de los ingresos. Los otros gastos que tienen que incurrir las familias van desde gastos de alquiler, deudas, servicios, educación, salud, ropa y otros. Los gastos más elevados se…	2	3	3	2	3	3
Transversal	Livelihood capitals of the food system actors	Physical capital (infrastructure, fulfillment of basic needs, material necessary for the system to function (e.g., transport)	Inexistent	Low	Medium	High	Desirable/ideal	23 semi-structured interviews (13 in B3, 10 in B1) and participant observation in two communities in B2 (Pozo, in preparation); participant observation and semi-structured interviews in 5 agroecological farms (Toledo, 2016) .	Tanto para pequeños como medianos las condiciones físicas son favorables, sin embargo la calidad de vivienda o servicios y maquinarias puede ser mucho mejor en loe medianos y cuentan con maquinaria y transporte propio.	B2: La Ripiera: comerciantes esporádicos (no se sabe cada que tiempo exacto vienen los comerciantes esporádicos, pero según los productores no es frecuentemente) que vienen en camionetas a vender, comprar o intercambiar alimentos (Pomacosi 2016). En la ripiera a pesar de tener viviendas sociales que el gobierno les facilitó, no cuentan con todos los servicios básico. NI maquinaria ni transporte p…	B3: Todos menos una familia tienen vivienda e infrestructura en buen estado con banos, agua, luz, gas. 3 tienen movilidad, 2 no.Alguos cuentan con maquinaría peque~na de bajo impacto (ej. Colonia Piraí) (Toledo 2016). Las familias que no tienen un mercado muy constante tienen un nivel básico en recursos físicos. Los privados cuentan con recursos físicos de mayor calidad y estabilidad de servicios.	3.3	1.6	2.8	2.05	1.55	2.65
		Natural capital (quantity and quality of households’ natural resources)	Inexistent	Low	Medium	High	Desirable/ideal	23 semi-structured interviews (13 in B3, 10 in B1) and participant observation in two communities in B2 (Pozo, in preparation); observacion participante en 7 casos (2 en B1, 2 enB2 y 3 en B3, Pomacosi, 2016).	Se desarrollarán siempre nuevas variedades más resistentes; 1985 se usaron 15 kg de pesticidas por ha y hoy son más de 30 (en la soya pro ha pro ano); Primero entra la fungicida y pesticida con la semilla, mientras que la Rhizobia entra al suelo. Así las Rhizobias sobreviven. Only 5% of small soybean farmers have a correct land title. Peq. prod. No más de 50 has - tenencia segura con saneamiento,…	B2: Tenencia de tierra colectiva segura, distribución interna no equitativa, renta de tierras interna, derechos legítimos con enfoque familiarista, mujeres sin derechos seguros. Producción: mujeres para autoconsumo alrededor de sus hogares, hombres hacia la comercialización. al menos 6 de los 12 meses del año, no hay agua suficiente para producir.liemntos vienen de comerciantes de La Paz y tambié…	B3:Entre 2250 m y 8 ha cultivadas (47% de su tierra en promedio). 3 de 5 riegan.Diversidad de cultivos en promedio:25.6, may. 49.Insumos ecolóicos, semillas compradas( todos).Pomacosi 2016: Tenencia de tierra segura con FES (Toledo 2017). en la mayoría son terrenos propios y que tienen un manejo sostenible (bosque, huertos, frutales, animales, otrs) NO tienen problemas con el suelo ni riesgos act…	1.4	1.7	3.4
		Financial capital (savings, income, access to finance and economic opportunities)	Inexistent (no cuentan con ninguna fuente de ingreso, o sólo lo utilizan para sus gastos alimenticios, no pueden realizar otros gastos, no ahorran, no reciben apoyo ni del estado ni de terceros. No existe oportunidad de mejora)	Low	Medium	High	Desirable/ideal	23 semi-structured interviews (13 in B3, 10 in B1) and participant observation in two communities in B2 (Pozo, in preparation).	Syngenta: Damos créditos en forma de productos y/o semillas, y pedimos como seguridad las maqhinas; tierra poco por la inseguridad de los títulos. EMAPA: semilla, combustible (diésel), y pesticidas a pequeños productores, sin interés, pagan con su cosecha. Los pequeños tienen mayor diversidad de fuentes de ingreso, lo que no los hace tan vulnerables. A pesar de que sus ingresos son menores pueden…	No se les da dinero sino productos.Pomacosi 2016: peq. Prod. Guaraníes: Escasos servicios de financiamiento, presencia de apoyo productivo de fondos de compensación de las petroleras, y en menor proporción desde el municipio. Autoridades comuniales: Gestión y manejo de beneficios de compensación de hidrocarburos. APG: Apoyo mediante vínculo con las capitanías zonales (Takobo Mora) a la producción…	Pincipales fuents de ingreso casi de todos miel, vegetales, frutas, solo 2 de 5 alimentos procesados.Ingreso mensual de las actividades: 1000 - 35 000 BOB/mes. Normal: 3500-5000 BOB. Las familias dicen que es sufisiente y les permite ahorrar.Las instituciones cubren sus gastos.Solo un productor tiene una deuda por constrcción de vivienda.Pomacosi 2016:Productores: Acceso a subvenciones de fundaci…	2.5	1.6	2.5
		Social capital (membership or participation in networks; mutual suport; use of group tools/ equipment/infrastructure)	Inexistent (no cuentan con apoyo comunitario, no son miembros de agrupaciones, no tienen ninguna relacion con provedores, intermediarios ni instituciones, no existe una representación política.)	Low	Medium	High	Desirable/ideal	23 semi-structured interviews (13 in B3, 10 in B1) and participant observation in two communities in B2 (Pozo, in preparation)	B1: Many formal networks. Los pequeños como medianos a pesar de pertenecer a sindicatos y asocioaciones no se ven representados y no tienen mucha influencia política. Algo positivo es que aún siguen trabajando con apoyo comunitario para diferentes problemas relacionado con caminos, con problemas ambientales y otros.	B2: Pomacosi 2016: La organización básica de la sociedad guaraní es la familia extendida, luego está la comunidad. La autoridad principal es el Capitán o Mburuvicha, quienes son considerados representantes de su comunidad, y posteriormente la autoridad máxima es el presidente de la Asamblea del pueblo Guaraní-APG.Elias: El estado como institución es muy ajena (Pomacosi 2016). En la Ripiera al ser…	B3: Nivel comunidad: trabajo en familia y trabajos comunales eventuales. Organisaciones: intercambios y eventos. Comericalisación: sobre todo comercio dircto, pero también con supermercados e intermediarios (Toleado 2016). Una falencia en este sistema es la fortalecza y apoyo entre productores ecológicos. Las asociaciones o comites de trabajo no han estado funcionando. Pero si tienen una relación…	0.9	1.1	1.8
		Human Capital (education, experience, health)	inexistent (no cuentan con atrabajo familiar, experiencia nula, nada de conocimiento ni capacitaciones. No tiene acceso a educación ni básica ni superior, tampoco acceso a salud.)	Low	Medium	High	Desirable/ideal	23 semi-structured interviews (13 in B3, 10 in B1) and participant observation in two communities in B2 (Pozo, in preparation); participant observation and semi-structured interviews in 5 agroecological farms (Toledo, 2016).	B1: San Pedro: 39 890 UPAS (PDM 2016). Los pequeños aún tienen un estrecho trabajo familiar. A pesar de tener muchos años de experiencia en la producción de la soya debido a los cambios bruscos de los paquetes tecnológicos no cuentan con conocimientos actulizados para tener un mejor manejo y mejores rendimientos. SIn embargo los medianos tienen mayor acceso a capacitaciones y manejo de dichos paq…	B2: Puesto de salud Yatirenda; hospital de Cabezas de primer nivel. Workshops with Guaraní women: limited access to high-quality health services, persistence of nutrition-related diseases (Toledo 2016).Tiene un fuerte trabajo familiar, lo que se ha estado perdiendo es el conocimiento ancestral de manejo de cultivos y por otro lado se está abandonando la actividad productiva, los jovenes buscan ot…	B3: Fabiola: División de trabajo: en los sistemas agroecológicos, hombres y mujeres hacen todos los trabajos. En uno en transición el hombre trabajaba y la mijer comercializaba.Salud: Todos cuentan con seguro(prosalud o caja nacional de salud)Pomacosi 2016: datosmunicipales del INE:La Guardia: 25 tiene un seguro de salud; Nadie en Cabezas, nadie en San Pedro (Toledo 2016). Al ser una producción n…	2.1	1.5	3.2
	Working conditions (% of the workers who have…)	Decent and safe working conditions	0	>0% <20%	>20% <70%	>70% <100%	1	Workshops with research teams members in Bolivia and Kenya (one in each country). In Bolivia, it included one human geographer, one rural sociologist, one environmental psychologist, one right to food specialist. In Kenya, it included one social anthropologist, one Kenyan law expert, an economist and a right to food expert. Indicators were analysed one by one by the team members collectively, who…	Hay sobre explotación laboral, trabajo informal sin derechos, exposición a agrotóxicos sin cuidados en la salud. La tenencia de la tierra en manos de los pequeños productores que asumen los riesgos y no tienen protección laboral. Tambien funcionarios contratados por temporadas como consultores, que no tienen garantizados derechos laborales.	Es valido por la combinación de fuentes laborales, pero están expuestos a químicos, por su relacion cultural con su territorio, la oportunidad del disfrute en las actividades productivas, pero por la crisis ambiental (sequias) incrementan su trabajo productivo.	No están expuestos a agrotoxicos, las condiciones de producción son más adecuadas, que las condiciones de comercialización, donde encuentran barreras en los canales de distribución, el trasporte, los costos de almacenaje.	1	3	3
		Social protection: access to social security, health care and income security	0	>0% <20%	>20% <70%	>70% <100%	1		Los servicios sociales que llegan a la zona se dan porque hay mayor organización para salud, sin embargo en jubilación, finiquitos aguinaldos solo llegan a empleados de tiempo completo, los trabajadores informales no tienen acceso. La tercearizacion es uno de lso factores que exime a las empresas a cubrir derechos sociales.	Nivel de protección social bajo.	Nivel de protección social bajo.	2	1	1

## Sheet: 6.Environmental performance KEN
Environmental performance Kenya					Rating criteria
Food system activity	Indicators			Description	0 (least optimal)	1	2 (medium)	3	4 (optimal)	Methods	Results K1	Results K2	Results K3	Rating K1	Rating K2	Rating K3	Median K1	Median K2	Median K3
Production		Agroecosystem service capacity index (ASCI)		Capacity of the agroecosystem to privde ecosystem service saccording to the different land cover classes in a farm-based agroecosystem (Augstburger et al. 2018)	0	0-33% of max	33-66% of max	>66% of max	Highest ASCI found (2411 for K3)	ASCI calculation from land coever mapping and agroecosystem services using a list of FAO with 23 ecosystem services assigned to 99 possible land cover classes. Assessment on 9 farms (3 K1, 3 K2, and 3 K3 farms Augstburger (2019)	In K1 the ASCIs were 1162, 1180 and 1418, on average 1253 equal to medium or 2 on the Likert scale.	The K2 food system had an ASCI of 507, 736 and 1003, on average 749, equal to low or 1 on the Likert scale.	The ASCIs of the case studies in K3 were 2411 (the highest value in allc ase studies which is used as 4 or "very high" on the Likert scale); 1654 and 1225 with an average of 1763.	2	1	3	1.25	3	3.5
		Soil quality		Visual Soil Assessment of soil quality	0	0-33% of max	33-66% of max	>66% of max	Max = 48 as recommended by FAO (2008)	Visual Soil Assessment of FAO (as the highest value of 4 on the Likert scale, 48 was used as recommended by FAO). Soil erosion status; status of land degradation (% of bare ground) (Augstburger 2019).	High soil acidity, but they have the resources to correct this, because of maximum residue levels so they keep on monitoring their soils. Low soil organic matter: e.g.they use the soil as much as they can and after the lease of 20 years they lease another place. Justification- K1-use a lot of chemicals but they monitor soils and rectify any problem (2 because they monitor soil quality); Ph-0; N a…	Soil compaction because of use of machinery; Justification: Ph-3; N and P- 4 (precision farming); Organic matter-3 Traffic control system helps to contain tractor movement so that soil compaction is limited to areas not planted. VSA results show that Soil quality between K2 farms defer (lowest in VSA assessment 27 middle 28 and highest 37). In average soil quality is in moderate conditions. Perce…	Marginal soil acidity. Too much nitrogen and phosphorous. Soil suitable for potatoes (tubers), beans (legumes) and maize (grain) and generally more than half not suitable for vegetables. Soil conservation (terraces, gras stripes)measures to address soil erosion.; Justification: Ph-3 (soils are very acidic due to continuous use of NPK fertilizers, they do not monitor soils); N and P- 2 (the soils …	2	2.5	2.5	2	2	2.5
Transversal Note: In this dimension the assessment is according to natural resources along food value chains. Some indicators are therefore measured at different food system stages.	Resource use intensity of a food unit circulating from production to consumption	Use of agrochemicals		Use of agrochemicals (including pesticides and chemical fertilizers) in kg per ha and year during the production process, i.e. from land preparation to harvesting and storage	The maximum of agrochemicals found in one case (56,85 l of pesticides and 781,69 kg of fertilizer per ha and production cycle for runner beans in K1, Ottiger 2018)	>66% of the maximum	Quantity of agrochemicals is between 33% and 66% of the maximum	<33% of the maximum	No or minimum of agroechmicals are used	111 semi-sructured interviews; 11 narrative interviews: 29 questionnaires. Life cycle inventory (ISO 14044) of different key foodstuffs (K1: tender stem broccoli and runner beans; K2: wheat and barley; K3: maize, potatoes and beans) (Ottiger 2018)	High use of synthetic pest and disease control; much less biological products than synthetical ones but highly increasing market in Kenya for biological solutions; too much fertilizer use. K1 also buys organic manure form companies. There is integrated soil fertility management where there is use of organic and inorganic fertilizer. On average 40,82 l of pesticides and 738,51 kg of fertilizerper …	High use of synthetic pest and diesease control; much less biological products than synthetical ones, but highly increasing market in Kenya for biological solutions. Fertilizer. Knoweldge on feritlizer use. Some decompose organic materilas especially those who practise conservaton agriculture do not sell straw. The use of organic fertilizer is a good alternative to the use of synthetic fertilizer…	Farmers apply products recommended by company salespersons; Packaging changing for smallscale producers. Chemicals are not supposed to be stored, supposed to be used all at once. Problem with prices was that packaging made it expensive. Conservation agriculture farmers use various chemicals which come from across the world. Smallholders buy from agrodealers, company salesmen and from the open mar…	1	2	2
		Use of materials (plastics and others)		Types and quantities of materials used form production to consumption in kg / ha /production cycle (nets, ropes, blankets, packaging material, poles, sticks, wires etc.)	The maximum of materials used per food product in the sample (1643,9 kg per ha and production cycle for runner beans in K1, Ottiger 2018)	>66% of the maximum	Between 33 and 66% of the maximum	<33% of the maximum	No or minimum of materials used	111 semi-sructured interviews; 11 narrative interviews: 29 questionnaires. Life cycle inventory (ISO 14044) of different key foodstuffs (K1: tender stem broccoli and runner beans; K2: wheat and barley; K3: maize, potatoes and beans) (Ottiger, 2018)	Packaging material and transport material (crates, thermo blankets, nets (1000kg packaging per hectare); Empty agrochemical waste. Nets and crates reused. Plastic packing material. If produce dumped then it becomes waste; "baboons restaurant" to keep away monkeys; local people would like to take the "waste broccoli" but this is not allowed. Average material input: 1201,26 kg per ha and production…	Basically no other materials; empt agrochemical bottles, but less waste than K1. Waste as a aby-product for poultry and other production systems. Most waste such as wheat straw is sold as animal feed while chaff made into poutlry feed. Average material input: 206,99 kg per ha and production cycle.	Materials are reused as long as possible. Problem: once they are finally unusable, they are burnt. Reuse of agrochemical bottles. Plasic bags for packaging maize for the posho mills. Average material input: 36,41 kg per ha and production cycle.	1	3	3.5	1	3.5	4
		Energy use intensity	Electricity	Use of electricity and per 2500 kcal as an average human daily energy need (FAO 2001)	The maximum of electricity used in the sample (70576,58 kW per ha and production cycle for runner beans in K1, Ottiger 2018)	>66% of the maximum	between 33 and 66% of the maximum	<33% of the maximum	No or minimum of electricity used	111 semi-sructured interviews; 11 narrative interviews: 29 questionnaires. Life cycle inventory (ISO 14044) of different key foodstuffs (K1: tender stem broccoli and runner beans; K2: wheat and barley; K3: maize, potatoes and beans) (Ottiger, 2018)	Very high especially during transport. On average, 69317,87 kW used per ha and production cycle.	Very high especially during transport but more efficient at the production level than K1. On average, 590,24 kW used per ha and production cycle.	High emissions in transport but practicaly nothing in the value chain unless they export. On average, 191,98 kW used per ha and production cycle.	0.5	4	4	1	4	4
			Diesel	Use of diesel per 2500 kcal produced until consumption	The maximum of diesel used in the sample (1598,78 l per ha and production cycle for tenderstem broccoli, Ottiger 2018)	>66% of the maximum	Between 33 and 66% of the maximum	<33% of the maximum	No or minimum of diesel used	111 semi-sructured interviews; 11 narrative interviews: 29 questionnaires. Life cycle inventory (ISO 14044) of different key foodstuffs (K1: tender stem broccoli and runner beans; K2: wheat and barley; K3: maize, potatoes and beans) (Ottiger, 2018)	On average, 1525,68 l used per ha and production cycle	On average, 234,55 l used per ha and production cycle	On average, 10,12 l used per ha and production cycle	0.5	3	4
			Heavy fuel oil	Use of heavy fuel oil per ha and year from production to consumption	The maximum of heavy fuel oil used in the sample (342,94 l per ha and production cycle for barley in K2, Ottiger 2018)	>66% of the maximum	Between 33 and 66% of the maximum	<33% of the maximum	No or minimum of heavy fuel oil used	111 semi-sructured interviews; 11 narrative interviews: 29 questionnaires. Life cycle inventory (ISO 14044) of different key foodstuffs (K1: tender stem broccoli and runner beans; K2: wheat and barley; K3: maize, potatoes and beans) (Ottiger, 2018)	On average, 12,42 l per ha and production cycle	On average, 172,39 l used per ha and production cycle	On average, 1,05 l used per ha and production cycle	3.5	2	4
			Aviation turbine fuel	Use of aviation turbine fuel per 2500 kcal produced until consumed	The maximum of aviation turbine oil used in the sample (2558,54 l per ha and production cycle for beans in K3, Ottiger 2018)	>66% of the maximum	Between 33 and 66% of the maximum	<33% of the maximum	No or minimum of aviation turbine fuel used	111 semi-sructured interviews; 11 narrative intervies: 29 questionnaires. Life cycle inventory (ISO 14044) of different key foodstuffs (K1: tender stem broccoli and runner beans; K2: wheat and barley; K3: maize, potatoes and beans) (Ottiger, 2018)	On average, 1689,69 l used per ha and production cycle	Not used	On average, 1379,27 l used per ha and production cycle	1	4	2
			Gasoline	Use of gasoline per 2500 kcal prodcued until consumed	The maximum of gasoline used in the sample (21328,11 l per ha and production cycle for runner beans, Ottiger 2018)	>66% of the maximum	Between 33 and 66% of the maximum	<33% of the maximum	No or minimum of gasoline used	111 semi-sructured interviews; 11 narrative interviews: 29 questionnaires. Life cycle inventory (ISO 14044) of different key foodstuffs (K1: tender stem broccoli and runner beans; K2: wheat and barley; K3: maize, potatoes and beans) (Ottiger, 2018)	On average, 5252,04 l used per ha and production cycle	Not used	Not used	3	4	4
		Carbon footprint		CO2emissions from production to consumption	Maximum carbon footprint found in the sample (14,83 kg CO2 emmitted for 2500 kcal of runner beans)	>66% of the maximum	Between 33 and 66% of the maximum	<33% of the maximum	No carbon emissions	111 semi-sructured interviews; 11 narrative interviews: 29 questionnaires. Life cycle inventory (ISO 14044) of different key foodstuffs (Ottiger 2018)	In transport, K1 has the highest CO2 emissions; highest emissions of all the food systems as they import inputs and export outputs. Electricity is the primary source and suplemented by diesel backup generators. On average, 8,97 kg of C02 are emitted for 2500 kcal of food (vegetables)	Due to intensive use of machinery and imported inputs, K2 (crops) has high CO2 emissions. On average, 0,17 kg of CO2 are emitted for 2500 ckal of food (wheat flour or beer)	K3imports significantly less inputs and has the lowest emissions. On avergae, 0,13 kg of CO2 are emitted for 2500 ckal of food (maize, potatoes or beans)	1.5	3.5	3.5
		Water footprint		Type of water use; water quality; contribution to water availability (indicator of water sortage); groundwater abstraction, dry boreholes especially in the lowlands.	The maximum of water used in the sample (3662719 l per ha and production cycle for tenderstem broccoli, Ottiger 2018)	>66% of the maximum	Between 33 and 66% of the maximuB	<33% of the maximum	Minimum water use	111 semi-sructured interviews; 11 narrative interviews: 29 questionnaires. Life cycle inventory (ISO 14044) of different key foodstuffs (Ottiger, 2018)	K1 is heavily irrigated; 400 l of water are used to produce 1 ky of broccoli; use of pivot system-overhead sprinkler; Overabstraction of water and blocking of water ways in the night. Water storage through RWH systems 1990s there was heavy use of water from rivers now a lot of storage of water takes place due to NEMA regulations that all hort. farms and flower farms must have water storage,|K3 al…	K2 is rainfed. Wheat and barley grown under rainfed system, forest cover contributes to recharge of underground water reservoirs.Since the large scale farmers came the water in streams changed colour and downstream users refuse to drink the water (chemicals might get into the water). On average, 14107,31 l used per ha and production cycle.	K3 is both rainfed and irrigated; low water use efficiency due to the furrow and overhead irigation. Overabstraction sometimes by K3 and diversion of streams into farms. Downstream K3 farmers not having enough water. Illegal abstraction.(contribution to conservation of raiparian areas through WRUAs. Depletion of ground water and sometimes no permits of WRMA. Some of the farmers are in the forest …	1	4	4
		Health impact perceptions related to the food system		What actors of a respective food system percieve regarding health risks from production and consumption, incl. Chemicals,microorganisms and non-communicable diseases	All actors perceive health risks related to production and/or consumption within the respective food system	The majority of actors interviewd perceive health reisks related to production and/or consumption within the respective food system.	About half of the actors interviewd perceive health reisks related to production and/or consumption within the respective food system	Few actors interviewd perceive health reisks related to production and/or consumption within the respective food system	No actor perceives health risks related to production and/or consumption within the respective food system	Questionnaire (380 households; 5 farm managers; 361 farm workers; 331 retailers), structured interviews with 31 households, 30 farm workers, and 27 retailers. Quantitative anlysis with SPSS and qualitative content analysis (Ogolla, 2017); 32 semi-structured intrviews (Hertkorn, 2017). Participant observation in one village (Käser, 2018). Workshops with research teams members in Bolivia and Kenya …	14,3%of farm workers did not know the type of chemicals they used. Only 2,9% were able to clearly indicate the pesiticdes they used. 57% had received a training, 77% reported to use protective gear while spraying, 17% did not use protective gear while applying pesticides. 25.7% of farm workers destroy and burn empty pesticide bottles.Only 3,6% of farm workers do not hanlde pesticides. Only 9.7% m…	Food is considered to be very good but not perfect as in K1. Milk and meat (from pastoralist free range) that are also seen as very good quality. The increase of consumption of wheat products from K2, like chapatis, is considered to be too high and cause health problems. Discussions about gluten is now spread.	Drinking water from streams is perceived as a source of illness. Negative influence from pesticideson food quality is a strong concern for some families (Hertkorn 2017). Food is considered to be very good but not perfect as in K1. Milk and meat (from pastoralist free range) are also seen as very good quality. For the use of pesticides, small-scale farmers in K3 have the same impressions as in K1 …	2	2	2

## Sheet: 7.Environmental performance BOL
Environmental Performance Bolivia					Rating criteria
Food system activity	indicators			Description	0 (least optimal)	1	2 (medium)	3	4 (optimal)	Methods	Results B1	Results B2	Results B3	Rating B1	Rating B2	Rating B3	Median B1	Median B2	Median B3
Production	Efectos del sistema de alimentos en el uso del suelo y el cambio de cobertura terrestre. Cambios relacionados con respecto a la diversidad de los ecosistemas, hábitats, conectividad de los ecosistemas y conservación in situ de la agrobiodiversidad	Agroecosystem service capacity index (ASCI)		Sumatoria de la capacidad relativa que cada cubierta terrestre tiene en proveer diferentes servicios agroecosistémicos. La capacidad quivalente a muy alta fue definida como el numero mas alto encontrado en los casos de estudio en Bolivia (2.8 en B2).	Ninguna capacidad relevante < 1000	Baja capacidad 1000 - 2000	Capacidad medianamente relevante 2000 - 3000	Capacidad altamente relevante 3000 - 4000	Capacidad muy alta >4000	ASCI calculation from land cover mapping and agroecosystem services using a list of FAO with 23 ecosystem services assigned to 99 possible land cover classes. Agroecosystem services assessment on 9 farms (3 B1, 3 B2, and 3 B3 farms (Augstburger et al, 2019).	0.86	1.96	2.57	1.22857	2.8	3.67143	1.05326	3.98664	3.75067
	Calidad del suelo y erosión (método VSA de la FAO)	Soil quality		La calificación se hizo con el método VSA de FAO. El valor mas alto encontrado fue de 48 por el cual se lo toma como equivalente a 4.	Suelo pobre <10	Baja 10 - 20	Moderada 20-30	Buena 30-40	Muy buena > 40	Visual Soil Assessment of FAO (as the highest value to define 4 on the Likert scale, 48 was used as recommended by FAO). Soil erosion status; status of land degradation (% of bare ground) (Augstburger, 2019).	23	31	38	1.91667	2.58333	3.16667	1.57262	2.69167	3.41905
Note: In this dimension the assessment is according to natural resources along food value chains. Some indicators are therefore measured at different food system stages.	Intensidad del uso de los recursos de una unidad de que alimento que circula desde la producción hasta el consumo	Use of agrochemicals		Uso de agroquímicos en kg/ha/año. según el modelo productivo. Es la cantidad de agroquimicos utlizados en el proceso de la producción, desde el preparado del terreno hasta la cosecha de un determinado producto.	Cantidad mas alta de agroquimicos que se utilizan en todas las etapas de la producción (51.37 l en una finca de soya en B1	La cantidad utilizada de agroquimicos es mayor al 66% del valor mas alto encontrado	La cantidad de agroquímicos utilizados es entre 33% y 66% del valor mas alto encontrado	El uso de agroquimicos es menor al 33 % del valor mas alto encontrado.	No se utilizan agroquimicos	Life cycle inventory (ISO 14044) of different key foodstuffs (B1: soy bean for internal consumption; for export and chicken; B2: maize; B3: cabbage, onions, chard; 30 open interviews, 19 case studies of value chains incl.19 surveys about energy and material inputs, participant observation, participatory mapping, of landscapes and processes in 9 cases (three in each food system) (Bascopé, in prepa…	37.2	3.6	0	1.10337	3.71968	4	1.00279	3.99941	3.91496
		Use of materials (plastics and others)		Uso de diferentes materiales en kg/ha/año en todo el ciclo de vida de un producto desde la compra de insumos hasta el consumo.	Cantidad mas alta de materiales que se utilizan a lo largo del ciclo de vida de un producto (8167.54 kg en B3)	El uso de materiales es mayor al 66 % del valor mas alto encontrado	La cantidad de uso de materiales es entre el 33% y 66% del valor mas alto encontrado.	La cantidad de material utilizado es inferior al 33 % del valor mas alto encontrado	No se utilizan materiales	Life cycle inventory (ISO 14044) of different key foodstuffs (B1: soy bean for internal consumption; for export and chicken; B2: maize; B3: cabbage, onions, chard; 30 open interviews, 19 case studies of value chains incl.19 surveys about energy and material inputs, participant observation, participatory mapping, of landscapes and processes in 9 cases (three in each food system) (Bascopé, in prepa…	836.84	189.36	2722.51	3.59016	3.90726	2.66667
		Energy use intensity	Electricidad (kwats/ha/año)	Cantidad de energia electrica en kwats/ha/año, utilizado en todo el ciclo de vida de un producto en sus diferentes procesos desde la compra de insumos hasta el consumo.	Es el valor mas alto de consumo de energia electrica encontrado en los diferentes estudios de caso (393.84 KW en B1)	El uso de energia es mayor al 66 % del valor mas alto encontrado	La cantidad de uso es entre el 33% y 66% del valor mas alto encontrado.	La cantidad utilizada es inferior al 33 % del valor mas alto encontrado	No se utiliza	Life cycle inventory (ISO 14044) of different key foodstuffs (B1: soy bean for internal consumption; for export and chicken; B2: maize; B3: cabbage, onions, chard; 30 open interviews, 19 case studies of value chains incl.19 surveys about energy and material inputs, participant observation, participatory mapping, of landscapes and processes in 9 cases (three in each food system) (Bascopé, in prepa…	295.14	0	0	1.00244	4	4	1.00244	4	4
			Gas natural m3/ha/año	Cantidad de gas natural en m3/ha/año, de todo el ciclo de vida de un producto en sus diferentes procesos desde la compra de insumos hasta el consumo.	El uso de gas natural es el valor mas alto encontrado en los estudios de caso (168.336 m3 en B1)	El uso de gas natural es mayor al 66 % del valor mas alto encontrado	La cantidad de uso es entre el 33% y 66% del valor mas alto encontrado.	La cantidad utilizada es inferior al 33 % del valor mas alto encontrado	No se utiliza	Life cycle inventory (ISO 14044) of different key foodstuffs (B1: soy bean for internal consumption; for export and chicken; B2: maize; B3: cabbage, onions, chard; 30 open interviews, 19 case studies of value chains incl.19 surveys about energy and material inputs, participant observation, participatory mapping, of landscapes and processes in 9 cases (three in each food system) (Bascopé, in prepa…	126.15	0	0	1.00242	4	4
			Gas licuado de petróleo m3/ha/año	Cantidad de Gas licuado de petroleo en m3/ha/año utilizado en todo el ciclo de vida de un producto	El uso de gas licuado de petroleo es el valor mas alto encontrado en los estudios de caso (1575.36 m3 en B1)	El uso de gas liquado de petroleo es mayor al 66 % del valor mas alto encontrado	La cantidad de uso es entre el 33% y 66% del valor mas alto encontrado.	La cantidad utilizada es inferior al 33 % del valor mas alto encontrado	No se utiliza	Life cycle inventory (ISO 14044) of different key foodstuffs (B1: soy bean for internal consumption; for export and chicken; B2: maize; B3: cabbage, onions, chard; 30 open interviews, 19 case studies of value chains incl.19 surveys about energy and material inputs, participant observation, participatory mapping, of landscapes and processes in 9 cases (three in each food system) (Bascopé, in prepa…	1180.28	0	0	1.00315	4	4
			Gasolina l/ha/año	Cantidad de litros de gasolina/ha/año utilizado en todo el ciclo de vida de un producto en sus diferentes procesos, desde la adquisisción de insumos hasta el consumo.	El uso de gasolina es el valor mas alto encontrado en los estudios de caso (6445.74l en B3)	El uso de gaoslina es mayor al 66 % del valor mas alto encontrado	La cantidad de uso es entre el 33% y 66% del valor mas alto encontrado.	La cantidad utilizada es inferior al 33 % del valor mas alto encontrado	No se utiliza	Life cycle inventory (ISO 14044) of different key foodstuffs (B1: soy bean for internal consumption; for export and chicken; B2: maize; B3: cabbage, onions, chard; 30 open interviews, 19 case studies of value chains incl.19 surveys about energy and material inputs, participant observation, participatory mapping, of landscapes and processes in 9 cases (three in each food system) (Bascopé, in prepa…	2458.28	0	6445.74	2.47448	4	0
			Diésel diésel/ha/año	Cantidad de litros de diésel/ha/año utilizado en todo el ciclo de vida de un producto en sus diferentes procesos, desde la adquisicion de insumos hasta el consumo	El uso de Diesel es el valor mas alto encontrado en los estudios de caso (9383.62l en B1)	El uso de Diesel es mayor al 66 % del valor mas alto encontrado	La cantidad de uso es entre el 33% y 66% del valor mas alto encontrado.	La cantidad utilizada es inferior al 33 % del valor mas alto encontrado	No se utiliza	Life cycle inventory (ISO 14044) of different key foodstuffs (B1: soy bean for internal consumption; for export and chicken; B2: maize; B3: cabbage, onions, chard; 30 open interviews, 19 case studies of value chains incl.19 surveys about energy and material inputs, participant observation, participatory mapping, of landscapes and processes in 9 cases (three in each food system) (Bascopé, in prepa…	7053.19	0	399	0.993403	4	3.82992
		Carbon footprint		Emisiones de CO2eq. en kg en todo el ciclo de vida de un por 2500 kcal de un producto (cantidad diaria necesaria por persona)	Valor mas alto de emisiones de CO2eq en kg encontrado en los diferentes estudio de caso (3.399 kgCO2eq/2500kcal)	Las emisiones de CO2 eq. en kg. son mayores del 66% del valor más alto encontrado en los diferentes estudios de caso	Las emisiones de CO2 eq, en kg. son entre 33% y 66% del valor mas alto encontrado en los diferentes estudios de caso	Las emisiones de CO2 eq. en kg. son menores del 33% del valor más alto encontrado en los diferentes estudios de caso	No emite CO2 eq.	Life cycle inventory (ISO 14044) of different key foodstuffs (B1: soy bean for internal consumption; for export and chicken; B2: maize; B3: cabbage, onions, chard; 30 open interviews, 19 case studies of value chains incl.19 surveys about energy and material inputs, participant observation, participatory mapping, of landscapes and processes in 9 cases (three in each food system) (Bascopé, in prepa…	3.14	0.001	2.79	0.304796	3.99882	0.716681
		Water footprint		Cantidad de agua utilizada enl/tn producido en todo el ciclo de vida de un producto. Se calcula agua verde, agua azul, agua gris y agua indirecto (Hoekstra 2011: The Water Footprint Assessment Manual, Earthscan, London).	La cantidad mas alta de uso de agua en m3, utilizado en los diferentes estudios de caso (16375.65l/tn en B1)	Cantidad de agua en litros utilizada es mayor a 66 % del valor más alto encontrado	Cantidad de agua en m3 utilizada entre el 33% y 66% del valor mas alto encontrado.	Cantidad de agua en m3 utilizada menor a 33% del valor mas alto encontrado.	No utiliza agua azul ni gris	Life cycle inventory (ISO 14044) of different key foodstuffs (B1: soy bean for internal consumption; for export and chicken; B2: maize; B3: cabbage, onions, chard; 30 open interviews, 19 case studies of value chains incl.19 surveys about energy and material inputs, participant observation, participatory mapping, of landscapes and processes in 9 cases (three in each food system) (Bascopé, in prepa…	3917.02	104.6	13331	3.0432	3.97445	0.743684
	Percepciones sobre efectos de las actividades del sistema alimentario a la de salud humana	Health impact perceptions related to the food system		What actors of a respective food system percieve regarding health risks from production and consumption, incl. Chemicals,microorganisms and non-communicable diseases	All actors perceive health risks related to production and/or consumption within the respective food system	The majority of actors interviewd perceive health reisks related to production and/or consumption within the respective food system.	About half of the actors interviewd perceive health reisks related to production and/or consumption within the respective food system	Few actors interviewd perceive health reisks related to production and/or consumption within the respective food system	No actor perceives health risks related to production and/or consumption within the respective food system	33 semi-structured interviews: Nine government officials, 8 NGO representatives, and 16 farmers) (Augstburger and Rist, 2019). Workshops with research teams members in Bolivia and Kenya (one in each country). In Bolivia, it included one human geographer, one rural sociologist, one environmental psychologist, one right to food specialist. In Kenya, it included one social anthropologist, one Kenyan…	Todos los productores entrevistados entienden que su trabajo conlleva riesgos a las salud. Workshop results: no perciben riesgos por presencia de microorganismos en la soya por que esta destinada para la venta, cuando retornan sub productos de la soya los perciben como inocuos porque están sellados. Hay percepción de mucha confianza en la industria de alimentos. Agroquimicos: perciben alto riesgo…	Pocos miembros de la comunidad usan agroquímicos para la producción. Workshop results: Percepción de alimentos no seguros porque no son industriales, no utilizan mecanismos de control, agua no potable, combinado con los prejuicios culturales sobre lo salvaje/lo civilizado. Principalmente la produccion comercial de maiz es percibida con riesgo por el uso de pesticidas. Hacen una diferencia entre a…	Ninguno de los productores considera que está expuestos a riesgos debido a su modelo productivo. Es mas algunos mencionan que el trabajo que ellos realizan es bueno para su salud. Workshop results: Un producto agroecológico es percibido con microorganismos, pero no evita que se consuma. Por otro lado pro interés comercial hay percepciones de riesgos que manifiestan el peligro de tener microorgani…	0	2.5	4

## Sheet: 8. Resilience KEN
Resilience Kenya			Rating criteria
Food system activity	Resilience dimensions	Indicators (Jacobi et al., 2018)	0 (inexistent)	1 (little)	2 (considerable)	3 (very much)	4 (optimal)	methods	Results K1	Results K2	Results K3	Rating K1	Rating K2	Rating K3	Median K1	Median K2	Median K3
Note: Most indicators are measured transversally to all food systems activities	Buffer capacity of food systems in response to stress factors (environmental as well as sociocultural and economic)	1) Diversity of system components: crop species diversity	0	0-33% of max	33-66% of max	>66% of max	Maximum (33 crop species) (highest number:7 on a K3 farm)	List of crop and breed diversity from 79 farms (3 agroindustrial, 4 regional, 72 smallholder farms) (Wakuyu, 2018).	No livestock kept. 6 crop species in total (runner beans, snow peas, sugar snaps, tender stem broccoli, fine beans and garden peas), 10 varieties. 2.5 crop species on average. Formal seed supply from international sources K1 imports all their seesd from Europe highly dependent on global market.	Large-scale cereal farms. Wheat is mainly grown (Kwale and Duma varieties). Barley: Cocktail variety. Canola Hyola and Belinda. Peas: Blue moon. On average 2 crop species. Some wheat farms have livelstock, most breeds are exotic; diverstiy is medium. 4 crop species, 27 varieties.	Potato is the dominant crop grown by 87%, maize 39%, beans 29%, green peas 18%, wheat 16%, French ebans 7%, carrots 6%, snow peas 7%, cabbage 4%, garlic 3%, onion 2%, kale 2%, soybeans, sugarcane and beetroot each 1%. Native crops are beans. Only 10% of the farmers practice monoculture. Keep both exotic and indigenous livestock breeds. 33 crop species in total, many varities, but on average 4 cro…	2	1	2	2.5	2.25	3
		2) Landscape heterogeneity: average number of different land cover classes per system	0	0-33% of max	33-66% of max	>66% of max	Maximum (11 land cover classes)	Participatory land use mapping on 9 farms; max. = 11 land cover casses on one farm (Augstburger, 2019)	Farmers make efforts to integrate crop farming with woodlots and trees, use ecological engineers to plan Planning of land use to conform to the ecological landscape; 10% forest cover of the land area - national regulation enforced by the NEMA; field rotation for some plots; Crop rotation in all food systems but room for improvement; 8,3 land cover classes (8+9+8).	Farmers mainatin soil cover through field rotation,have grazing areas,10% of land area under forests Planning of land use to conform to the ecological landscape; 10% forest cover of the land area - national regulation enforced by the NEMA; Grazing area for livestock. Field rotation; Crop rotation in all food systems but room for improvement; 8,6 land cover classes (11+8+7).	Farmers use agroforestry, intercropping,crop rotation in all food systems but room for improvement. Agroforestry is common; intercropping also; 3 land cover classes (5+3+1).	3	1	3.2	2	1	3
		3) Liveable wage (above minimum salary)	No food system actors receive a liveable wage from their activities in the food system	0-33% of food system actors receive a liveable wage from their activities in the food system	33-66% food system actors receive a liveable wage from their activities in the food system	>66% food system actors receive a liveable wage from their activities in the food system	All food system actors receive a liveable wage from their activities in the food system	77 interviews: 25 smallholders; 20 pastoralists, 5 managers of horticultural companies; 5 retailers/middlemen, 3 wholesalers, and 5 restaurants; 14 organizations that deal with resilience building and risk mitigation (NGOs, a nutritional health expert, representatives of the national and county governments of Laikipia and Meru, relevant ministries, and research organizations) (Jacobi et al., 2018…	Farm managers did not provide information on their income; however, workers indicate that the salaries (approx. 240 KES per day) are not enough to make a living (Ngutu et al. 2018). Workshop results: Remuneration of workers was slightly above minimum wage, what is considered quite low for basic needs. Companies are concerned about international standards for workers welfare.	9 out of 20 pastoralists percieve that their income is suficient (45%). Workshop results: Pastoralists depend exclusively on their animals and in times of bad climate their remuneration gets significantly lower. As part of K2 is mechanized and most of workers are more knowledged on the use of machines they make a better remuneration. One worker reported to make 300 dollars.	8 out of 25 smallholder farmers perceive that their income is suficient (32%). Workshop results: They are subsistence farmers and their only income comes from the farm, their income is seasosnal and variable according to the climate conditions. In times of drought they might face difficult times.	1	2	1	3	2.5	2.5
	Self-organization of food system components in response to stress factors (environmental as well as sociocultural and economic)	4) Decentralization and independence: The indicator may refer to reliance on local resources; direct trade relations (as opposed to many middlemen); diversified/local vs. external input sources; local economy cycles; and less dependency on input and commodity markets.	0=All inputs (main materials and knowledge) are external; markets are mainly dependent on external actors; no local markets.	1= Most inputs and knowledge are external; markets are external; however, some local cycles such as reproduction of seeds can be identified.	2= Knowledge, inputs, and markets are partly external and partly local;	3= Only parts of the inputs (e.g. some seeds or some specialized knowledge) comes from non-local sources, markets are mainly local.	4= No external inputs, only local markets.	77 interviews: 25 smallholders; 20 pastoralists, 5 managers of horticultural companies; 5 retailers/middlemen, 3 wholesalers, and 5 restaurants; 14 organizations that deal with resilience building and risk mitigation (NGOs, a nutritional health expert, representatives of the national and county governments of Laikipia and Meru, relevant ministries, and research organizations) (Jacobi et al., 2018)	Trade relations: Direct access to markets, negotiated prices; those that sell in the country do so through middlemen. Input sources: over reliance european breeders for seeds makes them vulnerable Machinery - global, agrochemicals-global, boxes and crates-national, packaging - global • Sell to local markets (supermarkets thru middlemen) 4 out of 6 • Direct contact with customers through e-mails •…	Trade relations: Bareey - exclusive deal to East Africa Maltings; Adventure has drect access to the market. Other wheat farms ned brockers alot of middlemen/brokers in wheat value chain. Input sources: buy seeds from wide range of local companiesMachinery - national and global, seeds - national, flour -local.	• % of food consumed that comes from outside 21.% • % inputs sourced from outside 32.9% • 100% of products sold to local markets; many middlemen in the value chain.	3	2.5	2
		5) Local consumption of production: The proportion of food that is produced and consumed locally or on-farm. This indicator is a proxy for the relevance of a food system for local food security, identity, knowledge, agrobiodiversity, and the possibility of relying on local production in case of disturbances.	Nothing	<25%	25-50%	50-57%	75-100% of the food produced is consumed locally		Produce is almost exclusively for export; remains our rejected vegetables are composted or fed to monkeys. Asmall share is sold to local supermarkets.	Milk and meat produced is consumed locally; everything apart form milk and meat that famileis consume is, in turn, bought from outside the food system.	The smallholders consumed at least 74% of the food they grew while a small proportion (26%) was sold to the local markets. A large proportion of the food eaten by local populations in Kenya comes from smallholders production. They are locally available, accessible and adequate to local diets.	0.5	2	3.5	0.5	2	3.5
		6) Interest groups: Organization of food system actors in interest groups within and across food system levels, for example in cooperatives, chamber of commerce etc. Relevant factors include: the number of interest groups connected to the food system; whether or not they link different food system stages; and whether or not they cover different scales, i.e. local-national, or regional- global.	0=No interest group identified in any of the food system stages or at any scale, local to global	1= very few interest groups, only in one or two food system stages, and restricted to the local level.	2=More than one interest group at more than two food system stages, not restricted to the local level or at only one scale.	3=Various interest groups covering more than two food system stages from the local to the international scale	4=Various interest groups in all food system stages covering all scales from local to global.		90% of actors were organized in groups, both at national and international levels. a lot of groups in, e.g AAA group,they have networks,help each other,networks are global,networks with suppliers,distributers etc. K1 companies have groups. Within the companies the workers have their self-help groups. Frsh producers exporters association of Kenya. AAA group is an association of four horticulture f…	Groups such as agventure,cereals growers association etc help actors to cope, at milling level millers have groups K1 companies have groups; Adventure is a group of companies_ formed the group to establich the canola market and to be in better position to negotiate for seeds and agrochemicals prices; negotiate for better prices for wheat and barely. Within the companies the workers have their sel…	Among the sample of smallholders, only 48% belonged to interest groups; some groups however not so efficient,coop movement,CIGs etc Many and diverse groups - CFAs is a Participatory Forest Management arrangement between Kenya Forest service and communities living near forests • Communities establish food crops in forest under PELIS program-plantation establishment for livelihood improvement schem…	4	3	3
		7) Ecological self-regulation: Provision of habitats for biodiversity. Examples include: protected areas; buffer zones or green corridors; agroecological soil management; incorporation of perennial plants; recycling of residues; mixed cropping; crop rotation; agroforestry; reforestation with native species; animal refuges; water harvesting and drainage.	0=No positive contribution to landscape diversity, implying the number of different land cover classes; degradation of soils and ecosystem services.	1=Minimal detectable contributions to increasing biodiversity such as protected areas or green corridors; agroecological soil management; recycling of residues; or diversity of production and consumption.	2=Medium contribution via more than one of these or other measures that provide habitat for biodiversit.	3=High contribution via more than two such measures	4=A variety of measures contributing to the provision of habitat for biodiversity at all food system stages.		Maintain woodlots as part of national regulation. Decomposing of vegetative matter helps renew soils.	Forest and grassland areas for grazing, crop rotation (wheat-peas-canola).	Small scale farmers make own organic manure on the farm. Farmers practice crop rotation, efforts made to control soil erosion using terraces and grass strips	2	1.5	3
		8) Appropriately connected: Connectivity of food systems refers to the quantity and quality of connections within food systems, and whether there is competition or cooperation. Connectivity can create both resilience and vulnerability. Thus, we added solidarity networks and trust relationships. Measurable factors are: (1) connections between a) food systems and b) food system stages; (2) cooperat…	0=No indication of cooperation, trust relationships, or solidarity networks.	1=Some indication of connection, cooperation, trust, or solidarity networks across a few food system stages or food systems.	2=Connection and cooperation, trust and solidarity networks between some, but not all food system stages and/or food systems.	3=All food system stages and/or food systems are connected, but not all cooperate with each other, and not all have a high degree of trust or solidarity networks.	4=All food system stages and/or food systems are connected, feature trust relationships, and solidarity networks.		Lots of conections between K1 and K3 because of supply of labour from K3 to K1, contract farming (smallholders with at least 8 ha) can be contracted by K1), Perceived excessive use of water by K1 relative to K3 but also supply water to K3. Provide water kiosks outside the farms for local users mainly K3 farmers. Colalboration in water users association and community water groups - CSR. Some white…	Connection between K2 and K3 not so strong, wheat farms are mechanised. provision of extension services by Kisima farm with their field schools open to larege and small sclae farmers - demonstration farms to learn how to grow potatoes etc. and other companies selling agro-inputs also participate; K2 employs K3 people. Sessiions transferring CA to K3-farmers. K3 farmers also observe and copy what …	Kin and local support are central mechanisms of cooperation (e.g., support within family networks with institutional settings, local self-help groups with their own institutions/bylaws). Trust: Lack of trust between farmers and milk processors " too many brokers". • 18 farmers out of 25 sell output to other farmers • 12 0ut of 25 Sell inputs to other farmers	2.5	2.25	2
	Capacity for learning and adaptation: Learning capacity of food systems in response to stress factors (environmental as well as sociocultural and economic)	9) Knowledge of threats and opportunities: Ability to work with uncertainty and change: actors’ wareness and ability to assess, monitor, and cope with threats facing food systems; and actors’ awareness of opportunities. Examples include disturbances to that the system has been exposed to, perceptions of them, and about how people react to them.	0=No actor at any stage is aware of risks or opportunities.	1=Actors are aware of risks or opportunities at one stage at least.	2=Actors from most stages are aware of risks, but not opportunities.	3=Actors from all stages are aware of risks and opportunities, but cannot always make use of opportunities.	4=Actors from all stages are aware of risks, and make use of opportunities.		High level of understanding of the threats they face both with the food systems and ourside; water shortage, reliable partners, keeping to standards, price fluctuation, hgh dependency of suppliers on retailers/buyers (e.g. TESCO). Fear of competition from other countries (HCDA lobby for policies and support contract farmers). Quality managemen - tracing of products. Diseases - because of ther reg…	High level of understanding of the threats they face both with the food systems and ourside. Problem of importation of cheap wheat from places like Russia. High dependency of barely production on east African breweries. Last year, pest found in the barely, came from a rather small farm and the breweries stopped spply for at least 6 months, but after three months the breweries found they needed th…	Awareness on climate change impacts; divesification of production and income sources; Attending trainings and value addition.	4	3.25	3
		10) Reflective and shared learning: Access to and quality of learning activities. Components include: availability of and participation in courses such as farmer field schools; participation in community development activities (e.g., school meal organization, environmental activities such as planting and taking care of trees, seed banking, haymaking, etc.).; and commitment to learning.	0=No activities, commitment, or indication of creation of a desirable future at any stage and by any actors groups.	1= Activities, commitment to learning, and/or indication (one or more) at one stage or in one group of actors.	2=Activities, commitment to learning, and/ or indication of one or more of these at one or more stages of the food system in one or more actor groups.	3=Some activities, commitment, and indication of creating desirable futures (one or more) at all stages of the food system/among all key groups of actors.	4=Activities, commitment, and indications for the design of desirable futures according to the food system logic at the principal food system stages among all groups of related actors.		Test plots, demonstration farms with external actors,reaserch organisations.	Test plots and demo plots. Working toether with KALRO on various varieties of wheat. Improving technology - e.g high precision technologies (gps, soil moisture machines etc.), traffic control technology.	Organise farm visits, owners of agro-vet shops train farmers and also receive training. Various NGOs doing training of trainers, introduce new technologies to farms NSV. Netherland dev org. demonstration of green house - costly and requires a lot of water, farmers reflect and say I cannot try this because I do not have water.	3	2.75	2.5
		11) Functioning feedback mechanisms: Information sources; new ideas and practices learned; and support mechanisms. Factors that can be taken into account: (1) mention of information sources; (2) new ideas and practices learned and applied, e.g., implementation of agroecological management principles; (3) support mechanisms, e.g., social security, food relief, yield insurance, and subsidies.	0=No indication of information sources, new ideas and practices, or support mechanisms at any food system stage among any group of actors.	1=Indication of information sources, new ideas and practices, or support mechanisms at one stage or among one group of actors.	2=Indication of information sources, new ideas and practices, or support mechanisms at one or more stages among more than one group of actors.	3=Indication of information sources, new ideas and practices, or support mechanisms at one or more stages or among all groups of important actors.	4=A variety of information sources, new ideas and practices used and support mechanisms at all food system stages and among all groups of actors.		High feedback from consumers and regulators, tracibility, HCDA, FPIC and KEPHIS.	Same amount of interactions as in K1, but not as deep.	Mainly contact with extension andother organisations e.g. NGOs and research organisations. Contract farmers (outgrowers) have feedback mechanisms with the large farmers and are also visited by the HCDA and belong to FPIC. -high level of knowledge sharing.	4	2.75	3
		12) Knowledge legacy and identity: Existence and use of local-traditional knowledge: Biological and cultural memory, identity and knowledge embodied in a system and its components. An important factor used here as a proxy is: (1) existence and (2) use of localtraditional knowledge. Factors we took into account were the maintenance of heirloom seeds and recipes; combining traditional forms of cult…	0=No indication of use of local-traditional knowledge in the food system.	1=Existence of local-traditional knowledge (but seldom or very rarely implemented) at one stage, at least, or among one group of actors.	2= Existence and use of local-traditional knowledge at one food system stage or among one important group of actors.	3=Existence and use of local-traditional knowledge at more than one stage and/or among more than one group of actors.	4=Existence and use of local-traditional knowledge at all stages and among all important groups of actors in the food system.		Social local knowledege use in terms of knowing the social-ecological conditions to enable entry into the system. No use of local knowledge for production.	K2 longer in the system and as such knows the system more than K1. More cooperation K2-beef and K3. Set-asides for pastoralists as they pass. Knows the other actors better. No use of local knowledge for production; learning from the elders.	Reliance on local knowledge transfer from elders. Use of local herbs to address livestock pests and diseases and crop pests. Seed exchange - 50% relied on seed from other farmers meaning they have knowledge of hoe the seeds have performed. (Loss of the efficacy of indigenous knowledge) - indiegenos knowledge getting eroded also because many people no longer depend on natrural resources for their …	1	2.25	3
		13) Shared vision: A shared vision among the different actors of a food system that points to a normative dimension by asking: resilience for what?. Values and attitudes of different stakeholders about the kind of food system they want to create and represent.	0=No indication of a shared vision about the food system.	1=Shared vision regarding one aspect of the food system among one group of actors at one stage.	2=Shared vision among two or more food system stages or among two or more groups of actors regarding one or more aspects of the food system.	3=Shared vision among most actors of the food system regarding several food system aspects.	4=Shared vision among all important groups of actors in the food system regarding several food system aspects.		Employment opportunities, infrastructure development, corporate social resposibility- built schoold, clinics, computer classes, libraries open to communites, memebrship in WRUA and water groups, ginig police food.	Employment opportunities, infrastructure development, corporate social resposibility- built schoold, clinics, computer classes, libraries open to communites, memebrship in WRUA and water groups, ginig police food; farmer field schools. Kisima improving potatoe breeds and disseminating to K3 farmers and K3 farmers are demanding it. Responding to market demands.(Government reducing explotation of p…	Adeqaute, safe and fair distribution of water resources; conservation of the environemnt - control soil ersosion, plant trees, awareness of climate change and perception that if they plant trees climate will change. Perception of K3 that K1 and K2 should play the leading role in the conservation of reources. Cooperation increases voice and redues risk at individul level so it increases their barg…	2	2.5	2

[truncated: 1 more sheets: 9. Resilience BOL]
